# Supplementary material for: Use of surrogate species to cost‐effectively prioritize conservation actions
Source: Conserv Biol. 2019 Dec 26;34(3):600–10. doi: 10.1111/cobi.13430 (PMC7318674; doi:10.1111/cobi.13430)
Supplement: Supplementary file 1 — Additional description of methods (Appendix S1), results (Appendices S2, S3 S4, S5), costs (Appendix S5), and R code (Appendix S6) are available online. The authors are solely responsible for the content and functionality of these materials. Queries (other than absence of the material) should be directed to the corresponding author. [file COBI-34-600-s001.zip]

Archive with 2 entries (2 files):
- cobi13430-sup-0001-SuppMat/cobi13430-sup-0001-Supp_PrioritySpecies_docR1.docx
- cobi13430-sup-0001-SuppMat/cobi13430-sup-0002-Supp_Priorityspecies_tableR1.xlsx
