# Supplementary material for: Use of surrogate species to cost‐effectively prioritize conservation actions
Source: Conserv Biol. 2019 Dec 26;34(3):600–10. doi: 10.1111/cobi.13430 (PMC7318674; doi:10.1111/cobi.13430)
Supplement: Supplementary file 1 — Additional description of methods (Appendix S1), results (Appendices S2, S3 S4, S5), costs (Appendix S5), and R code (Appendix S6) are available online. The authors are solely responsible for the content and functionality of these materials. Queries (other than absence of the material) should be directed to the corresponding author. [file COBI-34-600-s001.zip › cobi13430-sup-0001-SuppMat/cobi13430-sup-0002-Supp_Priorityspecies_tableR1.xlsx]

## Sheet: Baseline_0.3_Median_prioritylis
Species	B	C	CE		B	C	CE		Terrestrial threatened species	1777
Botaurus_poiciloptilus	15.041	2.28953e+06	6.56945e-06		815.948	5.45714e+08	0.521589		Priority species benefits	0.459172
Phascolarctos_cinereus_(combined_populations_of_Qld,_NSW_and_the_ACT)	9.98612	4.58086e+06	2.17997e-06
Anthochaera_phrygia	6.85353	2.57469e+06	2.66189e-06		Umbrella	120
Numenius_madagascariensis	5.31467	2.35561e+06	2.25617e-06		Benefitting	208.222
Erythrotriorchis_radiatus	4.54503	2.40957e+06	1.88624e-06		Additional	607.726
Glycine_latrobeana	4.01656	939614	4.27469e-06
Dianella_amoena	3.19626	690949	4.62589e-06
Myrmecobius_fasciatus	2.98362	1.32128e+06	2.25813e-06
Banksia_nivea_subsp._uliginosa	2.9279	1.42247e+07	2.05833e-07		Government List
Sphenotoma_drummondii	2.91825	1.94198e+07	1.50272e-07		B	C	CE
Banksia_squarrosa_subsp._argillacea	2.54943	1.23367e+07	2.06655e-07		103.195	5.46345e+08	0.00140768
Darwinia_whicherensis	2.50493	1.66234e+07	1.50687e-07
Chamelaucium_sp._S_coastal_plain_(R.D.Royce_4872)	2.49529	1.00168e+07	2.49111e-07
Pteropus_conspicillatus	2.37806	767560	3.09821e-06		Management efficiency
Acacia_axillaris	2.29173	297022	7.71568e-06		712.753
Petrophile_latericola	2.19925	1.42819e+07	1.53989e-07		690.682
Bossiaea_oligosperma	2.19383	96710.1	2.26846e-05
Calidris_ferruginea	2.09083	1.77058e+06	1.18087e-06
Lambertia_echinata_subsp._occidentalis	2.04013	7.77589e+06	2.62366e-07
Darwinia_collina	2.00861	7.12192e+06	2.82032e-07
Litoria_raniformis	1.97547	3.67286e+06	5.37856e-07
Xeromys_myoides	1.92108	824314	2.33052e-06
Acriopsis_emarginata	1.85997	213384	8.71655e-06
Macadamia_integrifolia	1.81914	180973	1.00519e-05
Setonix_brachyurus	1.81814	415336	4.37751e-06
Genoplesium_baueri	1.78968	625817	2.85975e-06
Macadamia_tetraphylla	1.77362	243110	7.29553e-06
Mixophyes_fleayi	1.77188	485423	3.65019e-06
Persoonia_micranthera	1.69468	12579561	1.34717e-07
Hipposideros_semoni	1.68658	936330	1.80126e-06
Caladenia_anthracina	1.64548	119064	1.38201e-05
Acacia_bynoeana	1.63238	589631	2.76848e-06
Chalinolobus_dwyeri	1.60449	486370	3.29891e-06
Calyptorhynchus_baudinii	1.56178	863979	1.80766e-06
Cepobaculum_carronii	1.55379	16982.6	9.14929e-05
Prasophyllum_incorrectum	1.54834	80086.4	1.93333e-05
Acacia_terminalis_subsp._terminalis_MS	1.51356	223487	6.77249e-06
Caladenia_dienema	1.50685	173514	8.6843e-06
Pseudomys_oralis	1.49944	494668	3.03121e-06
Grevillea_elongata	1.49917	7.26083e+06	2.06473e-07
Diuris_purdiei	1.47693	223830	6.59843e-06
Callitris_oblonga_subsp._oblonga	1.47148	175033	8.40685e-06
Arthraxon_hispidus	1.44041	357502	4.02908e-06
Lathamus_discolor	1.39917	801996	1.74461e-06
Prasophyllum_pruinosum	1.39527	458147	3.04546e-06
Neophema_chrysogaster	1.39125	1.12003e+06	1.24215e-06
Litoria_olongburensis	1.38766	790472	1.75548e-06
Brachyscias_verecundus	1.37438	113327	1.21276e-05
Grantiella_picta	1.37153	1.5789e+06	8.68662e-07
Prasophyllum_milfordense	1.35159	108711	1.24328e-05
Triplarina_nowraensis	1.34584	106654	1.26188e-05
Pseudocheirus_occidentalis	1.33546	679932	1.9641e-06
Thesium_australe	1.33392	86447.6	1.54304e-05
Banksia_montana	1.33345	5.17719e+06	2.57563e-07
Macadamia_ternifolia	1.2882	244892	5.26027e-06
Burramys_parvus	1.27902	1.10736e+06	1.15502e-06
Macrotis_lagotis	1.27377	3.10529e+06	4.10193e-07
Xerochrysum_palustre	1.26138	402517	3.13373e-06
Manorina_melanotis	1.2588	1.38943e+06	9.05983e-07
Gastrolobium_papilio	1.23854	5.11095e+06	2.4233e-07
Hicksbeachia_pinnatifolia	1.23423	157283	7.84719e-06
Syzygium_moorei	1.23176	298660	4.12428e-06
Lepidium_hyssopifolium	1.22823	320337	3.83417e-06
Cryptocarya_foetida	1.22688	355009	3.45592e-06
Eulamprus_leuraensis	1.21062	647592	1.86942e-06
Turnix_melanogaster	1.19917	379267	3.16182e-06
Acanthophis_hawkei	1.19707	1.13725e+06	1.0526e-06
Prasophyllum_pallidum	1.19286	121372	9.82811e-06
Triunia_robusta	1.18685	185863	6.38563e-06
Verticordia_plumosa_var._vassensis	1.17897	119441	9.87071e-06
Pterostylis_oreophila	1.17503	774689	1.51677e-06
Mixophyes_iteratus	1.15879	618932	1.87224e-06
Verticordia_densiflora_var._pedunculata	1.15598	5.16113e+06	2.23979e-07
Acacia_awestoniana	1.15583	152622	7.57315e-06
Thelymitra_stellata	1.15499	609177	1.89598e-06
Liopholis_guthega	1.14563	375297	3.0526e-06
Ptilotus_pyramidatus	1.1419	7.78641e+06	1.46653e-07
Delma_impar	1.14118	694764	1.64254e-06
Erythrura_gouldiae	1.13393	495019	2.29069e-06
Litoria_rheocola	1.12833	96.1569	0.0117343
Daviesia_obovata	1.12426	7.7242e+06	1.4555e-07
Cryptostylis_hunteriana	1.12384	459304	2.44683e-06
Dendrobium_johannis	1.12086	361689	3.09895e-06
Idiosoma_nigrum	1.11759	634687	1.76085e-06
Prasophyllum_pulchellum	1.11597	63185.1	1.76619e-05
Lambertia_fairallii	1.10976	7.76383e+06	1.4294e-07
Vappodes_lithocola	1.10445	113166	9.75955e-06
Antechinus_bellus	1.10011	711938	1.54523e-06
Oreixenica_ptunarra	1.09978	374105	2.93976e-06
Pedionomus_torquatus	1.09676	1.76793e+06	6.20363e-07
Eucalyptus_x_phylacis	1.09638	156765	6.99376e-06
Corchorus_cunninghamii	1.09574	131338	8.34289e-06
Delma_torquata	1.09214	594152	1.83815e-06
Acacia_macnuttiana	1.09188	186670	5.84923e-06
Cassinia_rugata	1.0914	260399	4.19124e-06
Rutidosis_heterogama	1.09106	330514	3.30111e-06
Eucalyptus_gunnii_subsp._divaricata	1.09012	350524	3.10997e-06
Thaumatoperla_alpina	1.08855	255149	4.26633e-06
Petaurus_australis_Wet_Tropics_subspecies	1.08703	543842	1.99879e-06
Leipoa_ocellata	1.08606	991677	1.09518e-06
Tympanocryptis_pinguicolla	1.08401	621328	1.74466e-06
Anomalopus_mackayi	1.0838	704606	1.53816e-06
Litoria_aurea	1.0832	967444	1.11965e-06
Egernia_rugosa	1.08286	664180	1.63037e-06
Pimelea_spinescens_subsp._spinescens	1.0803	917512	1.17742e-06
Prasophyllum_bagoense	1.07879	275078	3.92178e-06
Melaleuca_sciotostyla	1.07845	273984	3.93619e-06
Rutidosis_leptorrhynchoides	1.07833	381247	2.82842e-06
Allocasuarina_simulans	1.07758	119958	8.98299e-06
Pelargonium_sp._Striatellum_(G.W.Carr_10345)	1.07173	793606	1.35046e-06
Haloragis_exalata_subsp._velutina	1.07151	358771	2.98661e-06
Stylidium_coroniforme	1.06826	153079	6.97848e-06
Petrogale_penicillata	1.0673	637229	1.67492e-06
Microcorys_eremophiloides	1.06267	140548	7.56086e-06
Polytelis_swainsonii	1.05937	2.15779e+06	4.90953e-07
Colobanthus_curtisiae	1.05848	134557	7.8664e-06
Boronia_granitica	1.05694	107226	9.85709e-06
Thelymitra_jonesii	1.05591	146685	7.19848e-06
Caladenia_tonellii	1.0517	51322.3	2.0492e-05
Pomaderris_pilifera_subsp._talpicutica	1.05031	97618.1	1.07594e-05
Atrichornis_rufescens	1.04977	824112	1.27383e-06
Heleioporus_australiacus	1.04963	201035	5.22114e-06
Adclarkia_cameroni	1.04645	525747	1.99041e-06
Archontophoenix_myolensis	1.04461	199589	5.23382e-06
Caladenia_huegelii	1.04366	7.75219e+06	1.34628e-07
Leporillus_conditor	1.04339	95780.6	1.08936e-05
Acacia_pharangites	1.04279	22.3714	0.0466125
Melaleuca_biconvexa	1.04229	231167	4.50881e-06
Psephotus_chrysopterygius	1.04152	398.121	0.00261609
Pterostylis_psammophila	1.04051	149295	6.96948e-06
Olearia_pannosa_subsp._pannosa	1.03998	526877	1.97386e-06
Caladenia_gladiolata	1.03899	10351.4	0.000100372
Prasophyllum_innubum	1.03791	364253	2.8494e-06
Graptophyllum_reticulatum	1.03551	111548	9.28308e-06
Pterostylis_commutata	1.03419	265380	3.89701e-06
Angophora_robur	1.03394	139808	7.39542e-06
Phebalium_glandulosum_subsp._eglandulosum	1.03337	11394.9	9.06877e-05
Eleocharis_keigheryi	1.03335	91472.1	1.12969e-05
Melichrus_sp._Newfoundland_State_Forest_(P.Gilmour_7852)	1.03314	113221	9.12496e-06
Litoria_myola	1.0313	148244	6.95676e-06
Caladenia_caesarea_subsp._maritima	1.03055	40942.1	2.51709e-05
Bothriochloa_bunyensis	1.02954	25476.5	4.04112e-05
Pterostylis_pratensis	1.02936	121269	8.48821e-06
Conilurus_penicillatus	1.02773	645836	1.59131e-06
Acacia_pygmaea	1.02708	12780.1	8.03653e-05
Bertya_tasmanica_subsp._tasmanica	1.02686	136712	7.51108e-06
Diuris_micrantha	1.02676	69887.7	1.46915e-05
Hemiandra_gardneri	1.02624	860410	1.19273e-06
Leioproctus_douglasiellus	1.02616	72925.2	1.40714e-05
Synaphea_sp._Fairbridge_Farm_(D._Papenfus_696)	1.02588	6383993	1.60696e-07
Nyctophilus_corbeni	1.02588	1.24446e+06	8.24361e-07
Cyclodomorphus_praealtus	1.02531	132947	7.71218e-06
Caladenia_actensis	1.02393	272780	3.75368e-06
Eucalyptus_morrisbyi	1.0233	70860.9	1.4441e-05
Caladenia_tensa	1.02121	785330	1.30036e-06
Bertya_ingramii	1.02063	126110	8.09316e-06
Grevillea_brachystylis_subsp._grandis	1.02036	355236	2.87234e-06
Archidendron_lovelliae	1.02027	284484	3.58638e-06
Thelymitra_epipactoides	1.01993	439244	2.32202e-06
Lysiosepalum_abollatum	1.01991	128786	7.91941e-06
Phalaenopsis_amabilis_subsp._rosenstromii	1.01973	7879.56	0.000129415
Denisonia_maculata	1.01917	605396	1.68348e-06
Daviesia_euphorbioides	1.0191	204323	4.98772e-06
Caladenia_intuta	1.01907	192197	5.30221e-06
Hydriastele_costata	1.01897	185855	5.48262e-06
Rheodytes_leukops	1.01825	395838	2.5724e-06
Lepidium_peregrinum	1.01768	229431	4.43566e-06
Drakaea_micrantha	1.0163	383593	2.64942e-06
Reedia_spathacea	1.01613	20166.3	5.03874e-05
Caladenia_procera	1.01613	51330.7	1.97957e-05
Eucalyptus_caleyi_subsp._ovendenii	1.01586	416877	2.43684e-06
Pseudomys_australis	1.01513	756356	1.34214e-06
Aprasia_parapulchella	1.01456	528122	1.92107e-06
Myrmecodia_beccarii	1.0143	189020	5.36609e-06
Caladenia_pumila	1.01358	219255	4.62284e-06
Furina_dunmalli	1.0135	369316	2.74425e-06
Caladenia_macroclavia	1.01227	106391	9.51463e-06
Acacia_pinguifolia	1.01192	850848	1.1893e-06
Hoplogonus_vanderschoori	1.01183	133510	7.57864e-06
Bulbophyllum_globuliforme	1.0118	138858	7.28653e-06
Caladenia_behrii	1.01178	16363	6.18335e-05
Eucalyptus_aquatica	1.01159	74925	1.35014e-05
Allocasuarina_defungens	1.01086	89773.2	1.12602e-05
Synemon_plana	1.01053	579762	1.74301e-06
Ixodia_achillaeoides_subsp._arenicola	1.00828	71557.4	1.40905e-05
Alloxylon_flammeum	1.00801	184309	5.4691e-06
Dichanthium_queenslandicum	1.00709	338925	2.97142e-06
Brachychiton_sp._Ormeau_(L.H.Bird_AQ435851)	1.00685	111036	9.0677e-06
Hoplogonus_bornemisszai	1.00674	72057.9	1.39713e-05
Chordifex_abortivus	1.00673	111340	9.04194e-06
Almaleea_cambagei	1.00625	51374	1.95867e-05
Amytornis_woodwardi	1.00611	2406.48	0.000418084
Litoria_lorica	1.00535	63165.3	1.59162e-05
Boronia_repanda	1.00514	42.761	0.0235059
Phascogale_calura	1.00502	690667	1.45514e-06
Grevillea_batrachioides	1.00472	5.22488e+06	1.92295e-07
Hoplocephalus_bungaroides	1.00442	127706	7.86503e-06
Callistemon_forresterae	1.00364	120233	8.3474e-06
Tympanocryptis_condaminensis	1.00345	151781	6.61112e-06
Eucalyptus_pruiniramis	1.00315	148046	6.77597e-06
Rhizanthella_slateri	1.0031	199462	5.02904e-06
Acacia_vassalii	1.00289	144445	6.94307e-06
Leptomeria_dielsiana	1.00285	95740.7	1.04747e-05
Melanotaenia_eachamensis	1.00224	160584	6.24123e-06
Prostanthera_cryptandroides_subsp._cryptandroides	1.00215	211093	4.74743e-06
Caladenia_atroclavia	1.00208	29009.2	3.45436e-05
Ctenotus_angusticeps	1.00199	217071	4.61594e-06
Polytelis_alexandrae	1.00196	814068	1.23081e-06
Eucalyptus_nicholii	1.00192	265654	3.77151e-06
Dendrobium_bigibbum	1.00189	7131.68	0.000140484
Genoplesium_tectum	1.00184	88599.2	1.13076e-05
Astrotricha_crassifolia	1.0016	136702	7.32692e-06
Gossia_gonoclada	1.00158	96796.9	1.03472e-05
Correa_lawrenceana_var._genoensis	1.00137	155952	6.42101e-06
Pterostylis_cucullata	1.00136	72113.3	1.3886e-05
Eucalyptus_rubida_subsp._barbigerorum	1.001	358334	2.79348e-06
Eucalyptus_recta	1.00082	189850	5.27162e-06
Boronia_hemichiton	1.00079	5.14689e+06	1.94446e-07
Leptospermum_deanei	1.00078	33651.3	2.97397e-05
Pterostylis_rubenachii	1.00069	63175.7	1.58398e-05
Zieria_prostrata	1.00063	60086.3	1.66532e-05
Pomaderris_pallida	1.00059	273100	3.66381e-06
Milyeringa_veritas	1.00058	378283	2.64507e-06
Acacia_pubescens	1.0005	586236	1.70665e-06
Hakea_trineura	1.00047	197931	5.05463e-06
Caladenia_lodgeana	1.00047	317990	3.14622e-06
Corymbia_xanthope	1.00045	226431	4.41835e-06
Prasophyllum_murfetii	1.00038	71799.4	1.3933e-05
Stylidium_ensatum	1.00036	193880	5.15971e-06
Swainsona_recta	1.00031	301146	3.32169e-06
Tecticornia_flabelliformis	1.00029	138641	7.21501e-06
Prasophyllum_validum	1.00024	117474	8.51456e-06
Pachycephala_rufogularis	1.00022	393820	2.53979e-06
Denhamia_parvifolia	1.00021	134612	7.4303e-06
Pseudomys_pilligaensis	1.0002	387508	2.5811e-06
Dichanthium_setosum	1.00018	116459	8.58828e-06
Engaeus_yabbimunna	1.00018	653612	1.53024e-06
Pterostylis_tenuissima	1.00018	35575.8	2.81141e-05
Lissotes_latidens	1.00016	235767	4.24215e-06
Tasmanipatus_anophthalmus	1.00013	83657.9	1.1955e-05
Rutidosis_leiolepis	1.00013	343053	2.91537e-06
Grevillea_rivularis	1.00012	45603.2	2.19308e-05
Rhinonicteris_aurantia_(Pilbara_form)	1.00011	185852	5.38124e-06
Brachyscome_muelleroides	1.00009	90522.5	1.1048e-05
Zieria_tuberculata	1.00009	146706	6.81696e-06
Acacia_courtii	1.00007	63804.9	1.56739e-05
Mesembriomys_macrurus	1.00007	485713	2.05898e-06
Gymnobelideus_leadbeateri	1.00006	688534	1.45245e-06
Synaphea_stenoloba	1.00005	179404	5.57428e-06
Acacia_aphylla	1.00004	47.1462	0.0212115
Correa_eburnea	1.00004	193121	5.1783e-06
Callistemon_megalongensis	1.00003	106412	9.39771e-06
Engaeus_spinicaudatus	1.00003	506138	1.97581e-06
Lucasium_occultum	1.00003	49088.6	2.03719e-05
Acacia_flocktoniae	1.00002	21247.6	4.70651e-05
Comesperma_oblongatum	1.00002	374288	2.67179e-06
Lastreopsis_walleri	1.00001	27024	3.70044e-05
Caladenia_campbellii	1.00001	51306.2	1.94909e-05
Baloskion_longipes	1.00001	163124	6.13033e-06
Minuria_tridens	1.00001	61273.8	1.63203e-05
Eucalyptus_infera	1	83163.3	1.20246e-05
Pterostylis_chlorogramma	1	105994	9.4345e-06
Eucalyptus_scoparia	1	183747	5.4423e-06
Anthocercis_gracilis	1	8927.47	0.000112014
Ozothamnus_reflexifolius	1	527.89	0.00189434
Sclerolaena_blakei	1	8.4	0.119048
Boronia_quadrilata	1	16.09	0.0621504
Boronia_viridiflora	1	19.8091	0.0504818
Eriocaulon_australasicum	1	25.7783	0.0387923
Bertya_pinifolia	1	26.0764	0.0383489
Eleocharis_retroflexa	1	30.1507	0.0331667
Acacia_handonis	1	43.7223	0.0228716
Acacia_imitans	1	88.0436	0.011358
Litoria_nannotis	1	122.076	0.00793234
Acacia_depressa	1	275.47	0.00363016
Trisyntopa_scatophaga	1	384.3	0.00252923
Acacia_equisetifolia	1	519.49	0.00192497
Pomaderris_gilmourii_var._cana	1	519.49	0.00192497
Grevillea_acanthifolia_subsp._paludosa	1	640.435	0.00156144
Hypocalymma_longifolium	1	692.864	0.00144329
Nematolepis_squamea_subsp._coriacea	1	722.293	0.00138448
Eucalyptus_sp._Howes_Swamp_Creek_(M.Doherty_26)	1	787.4	0.00127
Bertya_ernestiana	1	969.403	0.00103156
Ordtrachia_septentrionalis	1	1034.17	0.000966955
Acacia_deuteroneura	1	1146.61	0.000872136
Scaevola_macrophylla	1	1215.38	0.000822788
Eucalyptus_mooreana	1	1820.8	0.000549211
Hibiscus_brennanii	1	1962.73	0.000509494
Hybanthus_cymulosus	1	2085.08	0.000479597
Sarcochilus_hirticalcar	1	3367.97	0.000296915
Caladenia_williamsiae	1	3384.05	0.000295503
Lichenostomus_melanops_cassidix	1	4373.37	0.000228657
Ctenopterella_blechnoides	1	5458.31	0.000183207
Phascogale_tapoatafa_kimberleyensis	1	5594.1	0.00017876
Sclerolaena_walkeri	1	7190.15	0.000139079
Dipodium_pictum	1	7737.55	0.00012924
Gyrostemon_reticulatus	1	8145.52	0.000122767
Phaius_pictus	1	8273.26	0.000120871
Cyperus_cephalotes	1	8407.98	0.000118935
Drosera_prolifera	1	8738.38	0.000114438
Frankenia_conferta	1	8842.63	0.000113089
Pandanus_spiralis_var._flammeus	1	11022.7	9.07222e-05
Aristida_granitica	1	12756.8	7.83893e-05
Brachyscome_muelleri	1	14274.2	7.00566e-05
Atalaya_brevialata	1	14579.5	6.85894e-05
Dendrobium_antennatum	1	14638.6	6.83126e-05
Caladenia_woolcockiorum	1	16270.4	6.14614e-05
Eucalyptus_canobolensis	1	16285.2	6.14053e-05
Macadamia_jansenii	1	16395.5	6.09923e-05
Chlamydogobius_micropterus	1	17510.8	5.71075e-05
Prasophyllum_morganii	1	18831.8	5.31018e-05
Codonocarpus_pyramidalis	1	18942	5.27929e-05
Zieria_obcordata	1	21538.2	4.64291e-05
Grevillea_dryandroides_subsp._dryandroides	1	21615.4	4.62634e-05
Caladenia_rigida	1	22152.2	4.46132e-05
Dasycercus_cristicauda	1	23347.5	4.28312e-05
Solanum_sulphureum	1	24544.1	4.0743e-05
Wurmbea_calcicola	1	26174.4	3.82053e-05
Sagina_diemensis	1	26693.9	3.74618e-05
Daviesia_dielsii	1	27537.6	3.6314e-05
Omphalea_celata	1	27976.9	3.57437e-05
Habenaria_maccraithii	1	29457.8	3.39468e-05
Prostanthera_nudula	1	30091.2	3.32323e-05
Eucryphia_wilkiei	1	32224.5	3.10323e-05
Tylophora_linearis	1	32369.3	3.08935e-05
Conostylis_misera	1	32847.3	3.04439e-05
Galaxias_johnstoni	1	32890.8	3.04037e-05
Kardomia_granitica	1	32930.9	3.03666e-05
Duma_horrida_subsp._abdita	1	32995.7	3.03069e-05
Caladenia_hoffmanii	1	33574.4	2.97846e-05
Boronia_clavata	1	34263.3	2.91858e-05
Pseudantechinus_mimulus	1	34399.4	2.90703e-05
Thelymitra_matthewsii	1	34606.8	2.8896e-05
Euphrasia_crassiuscula_subsp._glandulifera	1	35110.2	2.84817e-05
Epthianura_crocea_tunneyi	1	35165.3	2.84371e-05
Olearia_arckaringensis	1	37066.4	2.69786e-05
Caladenia_cremna	1	37974.8	2.63332e-05
Ozothamnus_eriocephalus	1	38158.3	2.62066e-05
Tribonanthes_purpurea	1	39404.3	2.5378e-05
Goodenia_quadrifida	1	44353.8	2.2546e-05
Epilobium_brunnescens_subsp._beaugleholei	1	44777.8	2.23325e-05
Ornduffia_calthifolia	1	50395.3	1.98431e-05
Baeckea_kandos	1	51306.2	1.94908e-05
Beyeria_lepidopetala	1	51322.3	1.94847e-05
Leucopogon_sp._Coolmunda_(D.Halford_Q1635)	1	51322.3	1.94847e-05
Asplenium_hookerianum	1	51825.7	1.92954e-05
Prasophyllum_stellatum	1	51825.7	1.92954e-05
Eucalyptus_alligatrix_subsp._miscella	1	51834.1	1.92923e-05
Homoranthus_darwinioides	1	52460.2	1.90621e-05
Neochmia_phaeton_evangelinae	1	52759.4	1.8954e-05
Amytornis_dorotheae	1	55954.3	1.78717e-05
Acacia_phasmoides	1	56127.2	1.78167e-05
Eleocharis_papillosa	1	56590.6	1.76708e-05
Selaginella_andrewsii	1	55776.6	1.76042e-05
Acacia_carneorum	1	59719	1.67451e-05
Paragoodia_crenulata	1	59730.3	1.67419e-05
Boronia_keysii	1	54799.5	1.66881e-05
Graptophyllum_ilicifolium	1	60233.7	1.6602e-05
Grevillea_humifusa	1	60242.1	1.65997e-05
Senecio_behrianus	1	60363	1.65664e-05
Liopholis_slateri_slateri	1	61693	1.62093e-05
Eucalyptus_crucis_subsp._praecipua	1	62402.1	1.60251e-05
Prostanthera_clotteniana	1	63098.2	1.58483e-05
Carronia_pedicellata	1	63165.3	1.58315e-05
Darwinia_masonii	1	63165.3	1.58315e-05
Pultenaea_setulosa	1	63165.3	1.58315e-05
Eremochloa_muricata	1	63175.7	1.58289e-05
Allocasuarina_thalassoscopica	1	63185.1	1.58265e-05
Grevillea_bracteosa_subsp._howatharra	1	66073.9	1.51346e-05
Philotheca_basistyla	1	66073.9	1.51346e-05
Pseudemydura_umbrina	1	66803.2	1.49693e-05
Taudactylus_pleione	1	66916.8	1.47289e-05
Marsdenia_paludicola	1	68380.1	1.46241e-05
Verticordia_staminosa_subsp._staminosa	1	69207.3	1.44493e-05
Pterostylis_sinuata	1	69588.1	1.43703e-05
Geophaps_smithii_smithii	1	70124.8	1.42603e-05
Isopogon_robustus	1	71357.9	1.40139e-05
Solanum_karsense	1	72231.3	1.38444e-05
Leucopogon_nitidus	1	73527.1	1.36004e-05
Amytornis_modestus_obscurior	1	74025.3	1.35089e-05
Goodenia_arthrotricha	1	74166.7	1.34831e-05
Livistona_lanuginosa	1	74935.3	1.33448e-05
Eucalyptus_parvula	1	76052.4	1.31488e-05
Nangura_spinosa	1	77314.6	1.29342e-05
Litoria_verreauxii_alpina	1	78377.1	1.27588e-05
Acacia_cochlocarpa_subsp._velutinosa	1	78898.9	1.26744e-05
Frankenia_parvula	1	79458.7	1.25851e-05
Grevillea_involucrata	1	83025.9	1.20444e-05
Stiphodon_semoni	1	83816.9	1.19308e-05
Androcalva_procumbens	1	83991.6	1.1906e-05
Eremophila_ternifolia	1	81764.9	1.18426e-05
Prasophyllum_diversiflorum	1	89905.4	1.11228e-05
Acanthiza_iredalei_rosinae	1	91214.6	1.09632e-05
Tetratheca_paynterae	1	91996.3	1.087e-05
Micromyrtus_grandis	1	92669.3	1.07911e-05
Ricinocarpos_brevis	1	95651.8	1.04546e-05
Brachyscome_papillosa	1	95756.4	1.04432e-05
Epthianura_crocea_macgregori	1	95788.7	1.04396e-05
Hemigenia_ramosissima	1	96805.7	1.033e-05
Acacia_anomala	1	96816.7	1.03288e-05
Acacia_denticulosa	1	97631.7	1.02426e-05
Eucalyptus_copulans	1	97814.1	1.02235e-05
Amytornis_merrotsyi_pedleri	1	102385	9.76704e-06
Phyllodes_imperialis_smithersi	1	102612	9.74541e-06
Zyzomys_pedunculatus	1	102665	9.74038e-06
Apium_prostratum_subsp._Porongurup_Range_(G.J.Keighery_8631)	1	103106	9.69874e-06
Grevillea_iaspicula	1	103121	9.69739e-06
Thelymitra_hygrophila	1	103988	9.61648e-06
Verticordia_spicata_subsp._squamosa	1	105148	9.51043e-06
Caladenia_melanema	1	105343	9.4928e-06
Bertya_calycina	1	105372	9.49022e-06
Prostanthera_spathulata	1	105752	9.45613e-06
Helicteres_macrothrix	1	105774	9.45413e-06
Gaultheria_viridicarpa_J.B.Williams_subsp._viridicarpa_ms.	1	106391	9.39928e-06
Zieria_ingramii	1	105884	9.39257e-06
Pityrodia_scabra	1	106549	9.38535e-06
Livistona_mariae_subsp._mariae	1	106779	9.36511e-06
Chorizema_humile	1	107099	9.33717e-06
Prasophyllum_amoenum	1	107728	9.28262e-06
Engaewa_reducta	1	107740	9.28162e-06
Banksia_fuscobractea	1	108001	9.25914e-06
Endiandra_cooperana	1	110752	9.02916e-06
Boronia_revoluta	1	111542	8.96523e-06
Liopholis_kintorei	1	111944	8.933e-06
Austrostipa_wakoolica	1	112214	8.91154e-06
Zyzomys_palatalis	1	112578	8.88275e-06
Stachystemon_nematophorus	1	112994	8.85002e-06
Eucalyptus_synandra	1	113187	8.83491e-06
Marianthus_paralius	1	113561	8.80587e-06
Paralucia_pyrodiscus_lucida	1	114880	8.70475e-06
Dendrobium_mirbelianum	1	115222	8.67888e-06
Eremophila_denticulata_subsp._trisulcata	1	115439	8.66261e-06
Micropathus_kiernani	1	117439	8.51509e-06
Xylopia_monosperma	1	118202	8.46007e-06
Prasophyllum_petilum	1	120226	8.31767e-06
Schoenia_filifolia_subsp._subulifolia	1	120237	8.31694e-06
Acacia_lanuginophylla	1	120668	8.2872e-06
Pimelea_spinescens_subsp._pubiflora	1	120746	8.28188e-06
Acacia_splendens	1	120754	8.2813e-06
Ammobium_craspedioides	1	122619	8.15537e-06
Apatophyllum_olsenii	1	122634	8.15432e-06
Bellatorias_obiri	1	124398	8.03872e-06
Tyto_novaehollandiae_kimberli	1	125297	7.98105e-06
Boronia_galbraithiae	1	125363	7.9768e-06
Atriplex_yeelirrie	1	125861	7.94524e-06
Geocrinia_alba	1	126874	7.88185e-06
Eucalyptus_robertsonii_subsp._hemisphaerica	1	129728	7.70845e-06
Perameles_gunnii_Victorian_subspecies	1	131443	7.60786e-06
Atalaya_collina	1	132408	7.55241e-06
Diuris_flavescens	1	133178	7.50874e-06
Synaphea_quartzitica	1	134150	7.45434e-06
Grevillea_wilkinsonii	1	134182	7.45256e-06
Guichenotia_seorsiflora	1	135315	7.39014e-06
Acacia_lauta	1	136122	7.34637e-06
Cyperus_semifertilis	1	136692	7.31569e-06
Antipodia_chaostola_leucophaea	1	137948	7.24911e-06
Amytornis_barbatus_barbatus	1	138513	7.21956e-06
Anigozanthos_bicolor_subsp._minor	1	138719	7.20882e-06
Myoporum_cordifolium	1	139229	7.18242e-06
Vappodes_phalaenopsis	1	139269	7.18033e-06
Ctenotus_zastictus	1	139853	7.15038e-06
Verticordia_staminosa_var._cylindracea	1	142539	7.01561e-06
Acacia_sciophanes	1	144512	6.91985e-06
Eucalyptus_ceracea	1	145161	6.88889e-06
Homoranthus_decumbens	1	145346	6.88015e-06
Cyathea_exilis	1	147004	6.80254e-06
Diuris_pedunculata	1	148112	6.75165e-06
Persoonia_pauciflora	1	148666	6.72651e-06
Diplazium_pallidum	1	148891	6.71631e-06
Eucalyptus_raveretiana	1	145923	6.70612e-06
Grevillea_scortechinii_subsp._scortechinii	1	150143	6.66032e-06
Solanum_dissectum	1	150335	6.6518e-06
Aristida_annua	1	150961	6.62422e-06
Acacia_praemorsa	1	155568	6.42804e-06
Acacia_pubifolia	1	155608	6.42641e-06
Pachyptila_turtur_subantarctica	1	156042	6.40855e-06
Calophyllum_bicolor	1	156418	6.39311e-06
Corymbia_leptoloma	1	157451	6.35119e-06
Dendrobium_nindii	1	158856	6.29503e-06
Prostanthera_discolor	1	159000	6.28929e-06
Caladenia_orientalis	1	139230	6.24703e-06
Acacia_leptalea	1	160547	6.22869e-06
Asplenium_wildii	1	160551	6.22856e-06
Eucalyptus_pulverulenta	1	161331	6.19844e-06
Corymbia_clandestina	1	162881	6.13945e-06
Boronia_deanei	1	162340	6.11973e-06
Prostanthera_eurybioides	1	163961	6.09899e-06
Allocasuarina_emuina	1	129320	6.09785e-06
Eremophila_verticillata	1	164280	6.08716e-06
Dasymalla_axillaris	1	165659	6.03651e-06
Eucalyptus_paedoglauca	1	165958	6.02564e-06
Acacia_araneosa	1	166090	6.02084e-06
Acacia_gordonii	1	166946	5.98995e-06
Pomaderris_subplicata	1	166994	5.98823e-06
Eryngium_fontanum	1	167462	5.97151e-06
Discocharopa_vigens	1	154593	5.88821e-06
Conostylis_lepidospermoides	1	170085	5.87943e-06
Acacia_brachypoda	1	170373	5.86949e-06
Amytornis_merrotsyi_merrotsyi	1	170583	5.86226e-06
Thelymitra_dedmaniarum	1	171436	5.83309e-06
Calectasia_pignattiana	1	172118	5.80996e-06
Roycea_pycnophylloides	1	172355	5.80197e-06
Adclarkia_dawsonensis	1	172829	5.78608e-06
Tetratheca_nephelioides	1	173514	5.76323e-06
Eremophila_lactea	1	173596	5.76051e-06
Acacia_cochlocarpa_subsp._cochlocarpa	1	175555	5.69621e-06
Pseudophryne_corroboree	1	175604	5.69462e-06
Corymbia_rhodops	1	176965	5.65084e-06
Budawangia_gnidioides	1	179100	5.58348e-06
Acacia_curranii	1	181587	5.50701e-06
Mogurnda_clivicola	1	182857	5.46875e-06
Leionema_obtusifolium	1	184006	5.4346e-06
Barbarea_australis	1	184578	5.41778e-06
Eremophila_rostrata	1	184634	5.41612e-06
Baloghia_marmorata	1	176719	5.38259e-06
Philotheca_sporadica	1	185905	5.37909e-06
Capparis_thozetiana	1	187365	5.33718e-06
Goodenia_integerrima	1	187593	5.33069e-06
Eremophila_scaberula	1	188374	5.30858e-06
Eucalyptus_pachycalyx_subsp._banyabba	1	190533	5.24844e-06
Oreisplanus_munionga_larana	1	194726	5.13542e-06
Asperula_asthenes	1	186908	5.10267e-06
Megascolides_australis	1	196095	5.09958e-06
Balaenoptera_borealis	1	145765	5.09655e-06
Genoplesium_vernale	1	191427	5.09084e-06
Acacia_ammophila	1	197420	5.06533e-06
Eucalyptus_cadens	1	196293	5.06161e-06
Cynanchum_elegans	1	182772	5.0364e-06
Pterostylis_saxicola	1	196189	5.0169e-06
Prasophyllum_fuscum	1	189965	5.00097e-06
Neisosperma_kilneri	1	200233	4.99418e-06
Nematolepis_wilsonii	1	201336	4.96681e-06
Drummondita_ericoides	1	203598	4.91165e-06
Tropilis_callitrophilis	1	201813	4.9107e-06
Austrostipa_metatoris	1	204418	4.89195e-06
Drakaea_concolor	1	207281	4.82437e-06
Eremophila_denticulata_subsp._denticulata	1	208105	4.80527e-06
Caladenia_bryceana_subsp._bryceana	1	208748	4.79045e-06
Solanum_johnsonianum	1	208936	4.78616e-06
Acacia_purpureopetala	1	209083	4.78279e-06
Symonanthus_bancroftii	1	210438	4.752e-06
Samadera_sp._Moonee_Creek_(J.King_s.n._Nov._1949)	1	211317	4.73222e-06
Leucopogon_spectabilis	1	213763	4.67808e-06
Marsdenia_brevifolia	1	215228	4.64623e-06
Petrogale_concinna_monastria	1	218645	4.57362e-06
Acacia_auratiflora	1	218656	4.57339e-06
Pomaderris_vacciniifolia	1	193676	4.57038e-06
Veronica_derwentiana_subsp._homalodonta	1	218560	4.54818e-06
Hibbertia_crispula	1	220537	4.5344e-06
Corynocarpus_rupestris_subsp._rupestris	1	219896	4.48723e-06
Hylacola_pyrrhopygia_parkeri	1	223201	4.48027e-06
Lasiopetalum_sp._Proston_(J.A.Baker_17)	1	224365	4.45702e-06
Grevillea_pythara	1	224437	4.45559e-06
Boronia_umbellata	1	213184	4.44506e-06
Thinornis_rubricollis_rubricollis	1	226052	4.42377e-06
Acacia_ataxiphylla_subsp._magna	1	226489	4.41522e-06
Eucalyptus_absita	1	227046	4.4044e-06
Astrotricha_roddii	1	228342	4.37939e-06
Thelymitra_adorata	1	194620	4.37755e-06
Hibbertia_priceana	1	230886	4.33114e-06
Desmodium_acanthocladum	1	231015	4.28608e-06
Phebalium_daviesii	1	211632	4.28399e-06
Euphrasia_arguta	1	233620	4.28045e-06
Allocasuarina_glareicola	1	235693	4.2428e-06
Conostylis_dielsii_subsp._teres	1	237299	4.21409e-06
Eucalyptus_parramattensis_subsp._decadens	1	235411	4.20786e-06
Galaxias_truttaceus_hesperius	1	238571	4.19162e-06
Acrophyllum_australe	1	239689	4.17207e-06
Angophora_inopina	1	207362	4.15344e-06
Acacia_menzelii	1	241402	4.14248e-06
Grevillea_glossadenia	1	243952	4.09916e-06
Notomys_aquilo	1	244272	4.09379e-06
Boronia_adamsiana	1	245078	4.08034e-06
Acacia_grandifolia	1	245325	4.07623e-06
Philotheca_ericifolia	1	246524	4.05641e-06
Amphibromus_fluitans	1	241769	4.03251e-06
Eucalyptus_benthamii	1	245987	4.01059e-06
Actephila_foetida	1	252063	3.96727e-06
Acacia_subflexuosa_subsp._capillata	1	252572	3.95927e-06
Sophora_fraseri	1	254570	3.92819e-06
Neoroepera_buxifolia	1	254829	3.92419e-06
Ophidiocephalus_taeniatus	1	256931	3.8921e-06
Acacia_attenuata	1	259530	3.85312e-06
Caladenia_elegans	1	259759	3.84973e-06
Myoporum_turbinatum	1	260652	3.83653e-06
Acacia_insolita_subsp._recurva	1	261916	3.81802e-06
Eremophila_subteretifolia	1	263646	3.79296e-06
Petrogale_xanthopus_xanthopus	1	263959	3.78846e-06
Eremophila_viscida	1	264244	3.78439e-06
Acacia_caerulescens	1	247122	3.74304e-06
Prasophyllum_sp._Wybong_(C.Phelps_ORG_5269)	1	268503	3.72435e-06
Pterostylis_gibbosa	1	253766	3.7146e-06
Zoothera_lunulata_halmaturina	1	272376	3.6714e-06
Caladenia_tessellata	1	270645	3.63427e-06
Boronia_capitata_subsp._capitata	1	287102	3.48308e-06
Grevillea_corrugata	1	290820	3.43855e-06
Bossiaea_peninsularis	1	290825	3.43849e-06
Galaxias_fuscus	1	291291	3.43299e-06
Pultenaea_parviflora	1	292812	3.41516e-06
Falcunculus_frontatus_whitei	1	292985	3.41315e-06
Petrogale_sharmani	1	294653	3.39383e-06
Caladenia_bryceana_subsp._cracens	1	300050	3.33278e-06
Sclerolaena_napiformis	1	303838	3.29123e-06
Veronica_parnkalliana	1	304904	3.27972e-06
Pterostylis_mirabilis	1	314282	3.18185e-06
Acacia_volubilis	1	314974	3.17487e-06
Eremophila_resinosa	1	320900	3.11624e-06
Persoonia_mollis_subsp._maxima	1	324649	3.08025e-06
Lerista_allanae	1	328068	3.04815e-06
Chingia_australis	1	333079	3.00229e-06
Pterostylis_cheraphila	1	337300	2.96472e-06
Gastrolobium_diabolophyllum	1	343204	2.91372e-06
Parsonsia_larcomensis	1	346861	2.883e-06
Pommerhelix_duralensis	1	318568	2.87285e-06
Amytornis_textilis_myall	1	354314	2.82236e-06
Haloragis_exalata_subsp._exalata	1	322326	2.79565e-06
Epacris_hamiltonii	1	371837	2.68935e-06
Eucalyptus_alligatrix_subsp._limaensis	1	374296	2.67169e-06
Mesembriomys_gouldii_rattoides	1	376095	2.6589e-06
Probosciger_aterrimus_macgillivrayi	1	377022	2.65236e-06
Haloragis_exalata_subsp._exalata	1	322320	2.60099e-06
Asterolasia_elegans	1	390040	2.56384e-06
Caladenia_versicolor	1	392378	2.54856e-06
Macrozamia_machinii	1	393493	2.54134e-06
Ogyris_subterrestris_petrina	1	395173	2.53054e-06
Acacia_crombiei	1	398448	2.50974e-06
Miniopterus_orianae_bassanii	1	404339	2.47317e-06
Conostylis_seorsiflora_subsp._trichophylla	1	431858	2.31558e-06
Acacia_aprica	1	433628	2.30613e-06
Eremophila_virens	1	437420	2.28613e-06
Stipiturus_malachurus_intermedius	1	441588	2.26456e-06
Stipiturus_mallee	1	449805	2.22318e-06
Potorous_tridactylus_tridactylus	1	458708	2.18004e-06
Eucalyptus_cuprea	1	459160	2.17789e-06
Hakea_aculeata	1	461720	2.16581e-06
Galaxias_tanycephalus	1	466550	2.14339e-06
Frankenia_plicata	1	473459	2.11211e-06
Egernia_stokesii_badia	1	476799	2.09732e-06
Sminthopsis_douglasi	1	487069	2.05309e-06
Perameles_gunnii_gunnii	1	489279	2.04382e-06
Conospermum_densiflorum_subsp._unicephalatum	1	490452	2.03893e-06
Acanthocladium_dockeri	1	491102	2.03624e-06
Sternula_nereis_nereis	1	494442	2.02248e-06
Cyclopsitta_diophthalma_coxeni	1	498290	2.00686e-06
Macrozamia_macdonnellii	1	505347	1.97884e-06
Eucalyptus_leprophloia	1	515947	1.93818e-06
Wurmbea_tubulosa	1	519744	1.92402e-06
Cycas_megacarpa	1	529813	1.88746e-06
Conostylis_micrantha	1	532878	1.8766e-06
Pimelea_spicata	1	358129	1.87572e-06
Liasis_olivaceus_barroni	1	543715	1.8392e-06
Mesembriomys_gouldii_gouldii	1	544245	1.83741e-06
Adclarkia_dulacca	1	562868	1.77661e-06
Acacia_spilleriana	1	565794	1.76743e-06
Cycas_ophiolitica	1	578661	1.72813e-06
Eucalyptus_rhodantha	1	585389	1.70827e-06
Stipiturus_malachurus_parimeda	1	600862	1.66427e-06
Pultenaea_trichophylla	1	601941	1.66129e-06
Grevillea_dryandroides_subsp._hirsuta	1	636312	1.57155e-06
Ceyx_azureus_diemenensis	1	637121	1.56956e-06
Banksia_sphaerocarpa_var._dolichostyla	1	638142	1.56705e-06
Psophodes_nigrogularis_leucogaster	1	680884	1.46868e-06
Lerista_vittata	1	695073	1.4387e-06
Malurus_coronatus_coronatus	1	695239	1.43835e-06
Calyptorhynchus_banksii_naso	1	703211	1.42205e-06
Eucalyptus_beardiana	1	711853	1.40479e-06
Cajanus_mareebensis	1	712882	1.40276e-06
Amytornis_modestus	1	793236	1.26066e-06
Petrogale_xanthopus_celeris	1	803072	1.24522e-06
Myriophyllum_lapidicola	1	822298	1.2161e-06
Isoodon_auratus_barrowensis	1	874654	1.14331e-06
Grevillea_scapigera	1	899734	1.11144e-06
Sminthopsis_psammophila	1	1.21475e+06	8.23216e-07
Petrogale_concinna_canescens	1	1.30279e+06	7.67586e-07
Tiliqua_adelaidensis	1	1.34637e+06	7.42738e-07
Geophaps_scripta_scripta	1	1.46141e+06	6.84273e-07
Poephila_cincta_cincta	1	1.48463e+06	6.7357e-07
Dasyurus_maculatus_gracilis	1	1.56529e+06	6.38859e-07
Calyptorhynchus_banksii_graptogyne	1	1.69008e+06	5.91687e-07
Eulamprus_tympanum_marnieae	1	1.86426e+06	5.36406e-07
Petrogale_lateralis_lateralis	1	1.95293e+06	5.12051e-07
Dasyurus_maculatus_maculatus_(SE_mainland_population)	1	2.32285e+06	4.30507e-07
Dasyurus_maculatus_maculatus_(Tasmanian_population)	1	3.45393e+06	2.89526e-07
Lasiopetalum_pterocarpum	1	5.14399e+06	1.94402e-07
Acacia_chapmanii_subsp._australis	1	5.15555e+06	1.93966e-07
Notelaea_ipsviciensis	1	5.169e+06	1.93461e-07
Euphrasia_sp._Bivouac_Bay_(W.R.Barker_7626_et_al.)	1	5.17308e+06	1.93309e-07
Commersonia_erythrogyna	1	5.17434e+06	1.93262e-07
Conostylis_setigera_subsp._dasys	1	5.20453e+06	1.9214e-07
Pterostylis_lepida	1	5.2052e+06	1.92116e-07
Acacia_recurvata	1	5.20661e+06	1.92064e-07
Allocasuarina_fibrosa	1	5216324	1.91706e-07
Banksia_vincentia	1	5.28603e+06	1.89178e-07
Polyphlebium_endlicherianum	1	5.1433e+06	1.87661e-07
Andersonia_pinaster	1	5.1561e+06	1.8249e-07
Epacris_limbata	1	6.27402e+06	1.59387e-07
Lomatia_tasmanica	1	6.27402e+06	1.59387e-07
Verticordia_fimbrilepis_subsp._australis	1	6.27415e+06	1.59384e-07
Adenanthos_eyrei	1	6.33719e+06	1.57799e-07
Eucalyptus_crispata	1	6.3372e+06	1.57799e-07
Chamelaucium_sp._Cataby_(G.J.Keighery_11009)	1	6.37976e+06	1.56746e-07
Grevillea_calliantha	1	6.42141e+06	1.55729e-07
Isopogon_uncinatus	1	6.305e+06	1.52867e-07
Calytrix_breviseta_subsp._breviseta	1	5.20544e+06	1.49918e-07
Eucalyptus_dolorosa	1	7097238	1.409e-07
Gastrolobium_appressum	1	7168585	1.39498e-07
Lambertia_orbifolia	1	7169442	1.39481e-07
Banksia_oligantha	1	7188785	1.39106e-07
Caladenia_argocalla	0.999764	90359.3	1.10643e-05
Lachnagrostis_adamsonii	0.999594	332577	3.0056e-06
Dodonaea_procumbens	0.99951	222689	4.48837e-06
Uvidicolus_sphyrurus	0.999196	98770.4	1.01164e-05
Hipposideros_inornatus	0.998371	95336.9	1.0472e-05
Gardenia_psidioides	0.997906	30949.4	3.22431e-05
Euphrasia_collina_subsp._muelleri	0.997284	210001	4.74896e-06
Dipodium_campanulatum	0.99677	387905	2.56962e-06
Caladenia_viridescens	0.995078	122821	8.0589e-06
Litoria_littlejohni	0.995078	196808	5.05608e-06
Thersites_mitchellae	0.995078	284963	3.44455e-06
Samadera_bidwillii	0.995078	294077	3.36448e-06
Corunastylis_littoralis	0.995078	293537	3.30395e-06
Corunastylis_insignis	0.995078	331181	2.90514e-06
Craterocephalus_fluviatilis	0.995078	533220	1.854e-06
Petrogale_coenensis	0.995078	572621	1.71876e-06
Eucalyptus_crenulata	0.995078	7116463	1.38593e-07		814.953	5.38491e+08	0.521589
Diospyros_mabacea	0.995078	7222851	1.37518e-07		815.948	5.45714e+08	0.521589

## Sheet: Gov_baseline_0.3_median
Government Species	B	C	CE			B	C	CE		Terrestrail threatened species	1777
Botaurus_poiciloptilus	15.041	2.28953e+06	6.56945e-06			103.195	5.46345e+08	0.00140768		Priority species benefits	0.0580728
Anthochaera_phrygia	6.85353	2.57469e+06	2.66189e-06
Numenius_madagascariensis	5.31467	2.35561e+06	2.25617e-06			2 sig. figures	550000000
Myrmecobius_fasciatus	2.98362	1.32128e+06	2.25813e-06
Dasyornis_brachypterus	2.28245	37698395	6.0545e-08
Lathamus_discolor	1.39917	801996	1.74461e-06			Umbrella	17
Drakaea_elastica	1.39678	23465637	5.95244e-08			Benefitting	47.0691
Neophema_chrysogaster	1.39125	1120032	1.24215e-06			Additional	56.1264
Pseudocheirus_occidentalis	1.33546	679932	1.9641e-06
Burramys_parvus	1.27902	1107360	1.15502e-06
Macrotis_lagotis	1.27377	3105288	4.10193e-07
Dasyurus_geoffroii	1.09838	44429597	2.47218e-08
Pedionomus_torquatus	1.09676	1767935	6.20363e-07
Leipoa_ocellata	1.08606	991677	1.09518e-06
Pimelea_spinescens_subsp._spinescens	1.0803	917512	1.17742e-06
Dasyurus_viverrinus	1.07855	70276638	1.53472e-08
Rutidosis_leptorrhynchoides	1.07833	2.82842e-06	2.82842e-06
Olearia_pannosa_subsp._pannosa	1.03998	526877	1.97386e-06
Conilurus_penicillatus	1.02773	645836	1.59131e-06
Eucalyptus_morrisbyi	1.0233	70860.9	1.4441e-05
Myrmecodia_beccarii	1.0143	189020	5.36609e-06
Tetratheca_gunnii	1.00737	8496280	1.18566e-07
Brachychiton_sp._Ormeau_(L.H.Bird_AQ435851)	1.00685	111036	9.0677e-06
Amytornis_woodwardi	1.00611	2406.48	0.000418084
Prasophyllum_murfetii	1.00038	71799.4	1.3933e-05
Swainsona_recta	1.00031	301146	3.32169e-06
Gymnobelideus_leadbeateri	1.00006	688534	1.45245e-06
Syzygium_paniculatum	1	12133207	8.24184e-08
Psephotus_chrysopterygius	1	0	0
Grevillea_caleyi	1	11173211	6.29528e-08
Potorous_gilbertii	1	0	0
Eucalyptus_crenulata	1	7116463	1.38593e-07
Lagorchestes_hirsutus_Central_Australian_subspecies	1	0	0
Bettongia_gaimardi_gaimardi	1	0	0
Cyanoramphus_cookii	1	0	0
Isoodon_auratus_auratus	1	0	0
Lepidorrhachis_mooreana	1	0	0
Ninox_novaeseelandiae_undulata	1	0	0
Petaurus_gracilis	1	0	0
Pezoporus_occidentalis	1	0	0
Pteropus_natalis	1	0	0
Ptilotus_fasciculatus	1	0	0
Sminthopsis_aitkeni	1	0	0
Epacris_stuartii	1	0	0
Eucalyptus_recurva	1	0	0
Oberonia_attenuata	1	0	0
Thelymitra_cyanapicata	1	0	0
Hibiscus_brennanii	1	1962.73	0.000509494
Lichenostomus_melanops_cassidix	1	4373.37	0.000228657
Macadamia_jansenii	1	16395.5	6.09923e-05
Epthianura_crocea_tunneyi	1	35165.3	2.84371e-05
Livistona_mariae_subsp._mariae	1	106779	9.36511e-06
Homoranthus_darwinioides	1	52460.2	1.90621e-05
Perameles_gunnii_Victorian_subspecies	1	131443	7.60786e-06
Verticordia_spicata_subsp._squamosa	1	105148	9.51043e-06
Acacia_whibleyana	1	152960	6.53767e-06
Acacia_purpureopetala	1	209083	4.78279e-06
Zyzomys_pedunculatus	1	102665	9.74038e-06
Thinornis_rubricollis_rubricollis	1	226052	4.42377e-06
Sclerolaena_napiformis	1	303838	3.29123e-06
Notomys_aquilo	1	244272	4.09379e-06
Stipiturus_mallee	1	449805	2.22318e-06
Perameles_gunnii_gunnii	1	489279	2.04382e-06
Calyptorhynchus_banksii_graptogyne	1	1690082	5.91687e-07
Petrogale_lateralis_lateralis	1	1952932	5.12051e-07
Banksia_vincentia	1	5286028	1.89178e-07
Grevillea_calliantha	1	6421409	1.55729e-07
Banksia_cuneata	1	17557561	5.69555e-08
Petrogale_lateralis_MacDonnell_Ranges_race	1	19356125	5.16632e-08
Pezoporus_flaviventris	1	28646947	3.49077e-08
Petrogale_lateralis_West_Kimberley_race	1	33015666	3.02887e-08
Casuarius_casuarius_johnsonii	1	80793713	1.23772e-08
Bettongia_penicillata_ogilbyi	1	112562717	8.88394e-09

## Sheet: Baseline_0.3_lower
Species	B	C	CE		B	C	CE		Terrestrail threatened species	1777
Phascolarctos_cinereus_(combined_populations_of_Qld,_NSW_and_the_ACT)	14.089	2855.41	0.00493413		858.01	5.51095e+08	7.69992		Priority species benefits	0.482842
Botaurus_poiciloptilus	12.6879	593370	2.13827e-05
Anthochaera_phrygia	7.84228	3106.27	0.00252466
Erythrotriorchis_radiatus	5.84181	1711.39	0.00341348
Numenius_madagascariensis	5.6668	431332	1.31379e-05
Glycine_latrobeana	3.39291	722.213	0.00469794
Myrmecobius_fasciatus	2.98368	999.299	0.00298578
Sphenotoma_drummondii	2.92713	1.93206e+07	1.51503e-07
Banksia_nivea_subsp._uliginosa	2.91753	1.38981e+07	2.09923e-07
Deyeuxia_drummondii	2.78928	2.09238e+07	1.33306e-07
Banksia_squarrosa_subsp._argillacea	2.54939	1.21728e+07	2.09432e-07
Genoplesium_baueri	2.5217	146988	1.71559e-05
Dianella_amoena	2.52136	479.151	0.00526215
Darwinia_whicherensis	2.5049	1.65165e+07	1.51661e-07
Chamelaucium_sp._S_coastal_plain_(R.D.Royce_4872)	2.49666	9.85079e+06	2.53448e-07
Caladenia_caudata	2.41172	2.12644e+07	1.13416e-07
Pteropus_conspicillatus	2.37972	357.404	0.00665835
Calidris_ferruginea	2.29402	365797	6.27128e-06
Petrophile_latericola	2.19923	1.41698e+07	1.55205e-07
Bossiaea_oligosperma	2.19383	71.9182	0.0305046
Lambertia_echinata_subsp._occidentalis	2.04013	7.72358e+06	2.64143e-07
Litoria_raniformis	2.03844	204387	9.97343e-06
Darwinia_collina	2.00862	7.08487e+06	2.83508e-07
Acacia_axillaris	2.00161	274.91	0.00728099
Xeromys_myoides	2.00126	703.106	0.00284632
Acriopsis_emarginata	1.85997	186.641	0.00996554
Calyptorhynchus_baudinii	1.83832	689.554	0.00266595
Setonix_brachyurus	1.82891	287.664	0.00635779
Chalinolobus_dwyeri	1.78973	375.403	0.0047675
Acacia_bynoeana	1.78169	426.869	0.00417386
Macadamia_tetraphylla	1.77273	138.113	0.0128354
Arthraxon_hispidus	1.73376	385.324	0.00449949
Macadamia_integrifolia	1.71771	145.66	0.0117926
Persoonia_micranthera	1.69468	1.25468e+07	1.35069e-07
Hipposideros_semoni	1.68754	426.552	0.00395623
Macadamia_ternifolia	1.64761	191.565	0.00860079
Lathamus_discolor	1.62054	98987.3	1.63712e-05
Cryptostylis_hunteriana	1.59792	415.991	0.00384124
Cepobaculum_carronii	1.56817	26.9769	0.0581302
Pseudocheirus_occidentalis	1.56233	503.249	0.00310449
Prasophyllum_incorrectum	1.54834	79.69	0.0194295
Dasyornis_longirostris	1.52502	1.30532e+07	1.16831e-07
Acacia_terminalis_subsp._terminalis_MS	1.5125	40908.7	3.69726e-05
Cryptocarya_foetida	1.51136	297.36	0.00508259
Grevillea_elongata	1.49915	7.08499e+06	2.11596e-07
Neophema_chrysogaster	1.48424	791.253	0.00187581
Diuris_purdiei	1.47693	181.646	0.00813082
Callitris_oblonga_subsp._oblonga	1.47143	162.127	0.00907578
Triunia_robusta	1.46049	201.776	0.00723815
Litoria_olongburensis	1.46006	159041	9.18043e-06
Mixophyes_fleayi	1.44776	310.623	0.00466084
Pseudomys_oralis	1.40888	548.893	0.00256677
Grantiella_picta	1.38667	2505.34	0.000553487
Prasophyllum_pruinosum	1.38214	520.439	0.00265571
Thesium_australe	1.37749	318.144	0.00432976
Brachyscias_verecundus	1.37438	129.594	0.0106053
Prasophyllum_milfordense	1.35159	105.72	0.0127846
Triplarina_nowraensis	1.34584	86.0264	0.0156445
Syzygium_moorei	1.33889	250.114	0.00535311
Banksia_montana	1.33346	5.09567e+06	2.61684e-07
Acacia_pubescens	1.3132	107441	1.22225e-05
Andersonia_gracilis	1.29269	9.1355e+06	1.41502e-07
Macrotis_lagotis	1.28157	3384.27	0.000378683
Burramys_parvus	1.27902	1133.36	0.00112852
Xerochrysum_palustre	1.27628	536.662	0.00237818
Litoria_aurea	1.26109	226410	5.56995e-06
Caladenia_anthracina	1.25948	86.5437	0.0145531
Manorina_melanotis	1.25882	938.411	0.00134143
Erythrura_gouldiae	1.25876	476213	2.64328e-06
Melaleuca_biconvexa	1.24927	216.232	0.00577747
Eucalyptus_x_phylacis	1.24639	28591.3	4.35933e-05
Haloragis_exalata_subsp._velutina	1.24214	249.007	0.00498838
Gastrolobium_papilio	1.23854	5.09564e+06	2.43058e-07
Corunastylis_littoralis	1.22987	44531.9	2.76178e-05
Eulamprus_leuraensis	1.21959	80488.5	1.51524e-05
Thersites_mitchellae	1.21959	301.004	0.00405173
Delma_torquata	1.20328	477.532	0.00251979
Hicksbeachia_pinnatifolia	1.202	137.755	0.00872568
Mixophyes_iteratus	1.19015	378.707	0.00314267
Verticordia_plumosa_var._vassensis	1.17896	81.2126	0.0145169
Pterostylis_oreophila	1.17503	602.223	0.00195115
Acanthophis_hawkei	1.17465	894.073	0.00131382
Prasophyllum_pallidum	1.16623	155.723	0.00748914
Turnix_melanogaster	1.16151	431.235	0.00269346
Rutidosis_heterogama	1.15832	323.305	0.00358274
Thelymitra_stellata	1.15765	529.734	0.00218533
Verticordia_densiflora_var._pedunculata	1.15612	5.09566e+06	2.26884e-07
Acacia_awestoniana	1.15583	214.283	0.00539394
Delma_impar	1.15245	589.068	0.00195639
Lepidium_hyssopifolium	1.15037	225.785	0.00509497
Liopholis_guthega	1.14563	292.914	0.00391116
Ptilotus_pyramidatus	1.1419	7.72356e+06	1.47847e-07
Angophora_inopina	1.13338	209.308	0.00541487
Litoria_rheocola	1.12833	6.44007	0.175205
Daviesia_obovata	1.12426	7.72346e+06	1.45564e-07
Synemon_plana	1.12149	440.498	0.00254596
Dendrobium_johannis	1.12086	166.656	0.00672558
Idiosoma_nigrum	1.11759	452.815	0.00246809
Oreixenica_ptunarra	1.11042	76340.1	1.45457e-05
Lambertia_fairallii	1.10976	7.72347e+06	1.43687e-07
Pedionomus_torquatus	1.10926	1183.44	0.000937314
Eucalyptus_gunnii_subsp._divaricata	1.10032	463.908	0.00237185
Tympanocryptis_pinguicolla	1.09849	780.464	0.00140748
Corchorus_cunninghamii	1.09572	122.943	0.0089124
Lepidium_peregrinum	1.09452	298.972	0.00366095
Pterostylis_saxicola	1.09323	223.229	0.00489734
Pimelea_spinescens_subsp._spinescens	1.09309	975.713	0.0011203
Rutidosis_leptorrhynchoides	1.09299	289.22	0.00377908
Thaumatoperla_alpina	1.08855	189.741	0.00573704
Leipoa_ocellata	1.0882	925.114	0.00117629
Anomalopus_mackayi	1.08357	108295	1.00057e-05
Eucalyptus_parramattensis_subsp._decadens	1.08127	182.12	0.00593712
Prasophyllum_bagoense	1.07879	75113.4	1.43622e-05
Melaleuca_sciotostyla	1.07845	248.7	0.00433636
Pelargonium_sp._Striatellum_(G.W.Carr_10345)	1.0767	805.295	0.00133703
Egernia_rugosa	1.07195	512.966	0.00208971
Stylidium_coroniforme	1.06826	219.972	0.00485635
Phaius_australis	1.06799	181.956	0.00586951
Allocasuarina_simulans	1.06788	28734.8	3.71635e-05
Petrogale_penicillata	1.06701	654.469	0.00163035
Prasophyllum_fuscum	1.06305	184.724	0.00575479
Microcorys_eremophiloides	1.06267	113.189	0.00938845
Polytelis_swainsonii	1.06116	938.056	0.00113123
Allocasuarina_emuina	1.06046	168.032	0.00631104
Rhizanthella_slateri	1.06028	178.595	0.00593675
Desmodium_acanthocladum	1.05991	143.312	0.00739584
Calytrix_breviseta_subsp._breviseta	1.05962	5.1146e+06	2.07175e-07
Corunastylis_insignis	1.05792	281.433	0.00375905
Thelymitra_jonesii	1.05582	83.323	0.0126715
Archidendron_lovelliae	1.05279	181.856	0.00578915
Caladenia_tonellii	1.0517	39.98	0.0263055
Pomaderris_pilifera_subsp._talpicutica	1.05031	78.7153	0.0133432
Pterostylis_gibbosa	1.04933	228.137	0.00459955
Adclarkia_cameroni	1.04647	440.306	0.00237669
Synaphea_sp._Fairbridge_Farm_(D._Papenfus_696)	1.04546	6.27351e+06	1.66647e-07
Caladenia_viridescens	1.0454	32204.5	3.24612e-05
Caladenia_huegelii	1.04366	7.75219e+06	1.34628e-07
Leporillus_conditor	1.04339	95772.2	1.08945e-05
Archontophoenix_myolensis	1.04289	45871	2.27353e-05
Acacia_pharangites	1.04279	22.3714	0.0466125
Olearia_pannosa_subsp._pannosa	1.04156	308.86	0.00337228
Psephotus_chrysopterygius	1.04152	233.102	0.00446808
Trisyntopa_scatophaga	1.04152	233.102	0.00446808
Hoplogonus_simsoni	1.04056	159.455	0.00652571
Pterostylis_psammophila	1.04032	145.85	0.00713284
Caladenia_gladiolata	1.03899	12.3484	0.0841399
Prasophyllum_innubum	1.03791	292.527	0.00354807
Pterostylis_commutata	1.03664	126.339	0.00820521
Graptophyllum_reticulatum	1.03549	79.69	0.0129939
Acacia_macnuttiana	1.03456	145.248	0.00712271
Angophora_robur	1.03393	103.967	0.0099448
Drakaea_micrantha	1.03365	268.905	0.00384393
Eleocharis_keigheryi	1.03335	68.5255	0.0150798
Phebalium_glandulosum_subsp._eglandulosum	1.03325	85.8865	0.0120304
Heleioporus_australiacus	1.03318	40674.7	2.5401e-05
Melichrus_sp._Newfoundland_State_Forest_(P.Gilmour_7852)	1.03314	87.3391	0.0118291
Balaenoptera_borealis	1.03225	58945.7	1.75119e-05
Litoria_myola	1.0313	73.6787	0.0139972
Corynocarpus_rupestris_subsp._rupestris	1.03078	159.608	0.00645817
Caladenia_caesarea_subsp._maritima	1.03055	83.6	0.0123271
Bothriochloa_bunyensis	1.02954	78.9935	0.0130332
Atrichornis_rufescens	1.02933	451.846	0.00227805
Pterostylis_pratensis	1.02915	107.082	0.00961088
Cynanchum_elegans	1.02827	198.368	0.00518365
Boronia_granitica	1.02736	107.417	0.00956421
Acacia_pygmaea	1.02708	49.468	0.0207625
Bertya_tasmanica_subsp._tasmanica	1.02686	99.8827	0.0102806
Diuris_micrantha	1.02676	272.164	0.00377256
Hemiandra_gardneri	1.02624	782.67	0.00131121
Leioproctus_douglasiellus	1.02616	13245	7.74752e-05
Thelymitra_epipactoides	1.02597	31777.9	3.22857e-05
Cyclodomorphus_praealtus	1.02531	107.203	0.00956419
Acacia_aristulata	1.02436	131.353	0.00779856
Caladenia_actensis	1.02433	211.87	0.00483472
Eucalyptus_morrisbyi	1.0233	13284	7.70325e-05
Boronia_deanei	1.02164	103.058	0.00991327
Caladenia_tensa	1.02162	679.542	0.00150339
Thelymitra_adorata	1.02098	199.744	0.00511144
Grevillea_brachystylis_subsp._grandis	1.02036	195.282	0.00522506
Lysiosepalum_abollatum	1.01991	186.005	0.00548324
Phalaenopsis_amabilis_subsp._rosenstromii	1.01976	12.4933	0.0816245
Daviesia_euphorbioides	1.0191	177.284	0.00574844
Caladenia_intuta	1.01907	23370.5	4.36049e-05
Hydriastele_costata	1.01898	103.273	0.00986683
Denisonia_maculata	1.01874	500.645	0.00203485
Nyctophilus_corbeni	1.01734	754.016	0.00134922
Eucalyptus_caleyi_subsp._ovendenii	1.01618	297.817	0.00341208
Reedia_spathacea	1.01613	58.5024	0.017369
Caladenia_procera	1.01613	47.21	0.0215235
Aprasia_parapulchella	1.01541	426.646	0.00237998
Pseudomys_australis	1.01513	1124.62	0.000902645
Rheodytes_leukops	1.01491	87065.2	1.16568e-05
Myrmecodia_beccarii	1.01434	101.045	0.0100384
Furina_dunmalli	1.01375	242.988	0.00417202
Caladenia_pumila	1.01359	117.075	0.00865762
Caladenia_macroclavia	1.01227	79.0395	0.0128072
Acacia_pinguifolia	1.012	775.764	0.00130451
Caladenia_behrii	1.01178	19.5196	0.0518339
Bulbophyllum_globuliforme	1.01177	64.6574	0.0156481
Hoplogonus_vanderschoori	1.01175	106.143	0.0095319
Eucalyptus_aquatica	1.01159	62.1605	0.0162738
Allocasuarina_defungens	1.01086	72.892	0.0138679
Haloragis_exalata_subsp._exalata	1.01049	165.961	0.00608872
Bertya_ingramii	1.01006	18393.6	5.49136e-05
Pomaderris_pallida	1.00898	212.695	0.00474378
Litoria_littlejohni	1.00881	78954.5	1.27771e-05
Colobanthus_curtisiae	1.00861	75.8019	0.0133059
Ixodia_achillaeoides_subsp._arenicola	1.00828	40933.8	2.4632e-05
Hipposideros_inornatus	1.0081	91.1077	0.0110649
Alloxylon_flammeum	1.00801	85.821	0.0117454
Genoplesium_vernale	1.00784	152.035	0.00662897
Tetratheca_gunnii	1.00737	8.25839e+06	1.21981e-07
Dichanthium_queenslandicum	1.00709	233.526	0.00431253
Brachychiton_sp._Ormeau_(L.H.Bird_AQ435851)	1.00682	73.9	0.0136242
Conilurus_penicillatus	1.00681	521.399	0.00193098
Pomaderris_vacciniifolia	1.00675	215.488	0.00467194
Hoplogonus_bornemisszai	1.00674	53.5856	0.0187875
Chordifex_abortivus	1.00673	100.748	0.00999256
Almaleea_cambagei	1.00637	50.71	0.0198456
Caladenia_tessellata	1.00631	261.289	0.00385134
Amytornis_woodwardi	1.00611	69.2043	0.0145383
Amphibromus_fluitans	1.00588	173.462	0.00579881
Petrogale_coenensis	1.00557	528.112	0.00190408
Litoria_lorica	1.00535	29.412	0.0341817
Boronia_repanda	1.00514	42.761	0.0235059
Phascogale_calura	1.00503	504.186	0.00199337
Discocharopa_vigens	1.00479	103.511	0.0097071
Grevillea_batrachioides	1.00472	5.09564e+06	1.97172e-07
Hoplocephalus_bungaroides	1.00442	134.605	0.00746193
Callistemon_forresterae	1.00364	113.65	0.00883092
Tympanocryptis_condaminensis	1.00345	118.504	0.0084676
Lachnagrostis_adamsonii	1.00344	238.878	0.00420062
Eucalyptus_pruiniramis	1.00315	90.2798	0.0111116
Eucalyptus_x_balanites	1.00295	7.72349e+06	1.29858e-07
Acacia_vassalii	1.00289	82.0506	0.0122229
Leptomeria_dielsiana	1.00286	44.5803	0.0224955
Prostanthera_cryptandroides_subsp._cryptandroides	1.00229	185.171	0.00541279
Ctenotus_angusticeps	1.00227	90.4642	0.0110792
Uvidicolus_sphyrurus	1.00213	92.213	0.0108675
Caladenia_atroclavia	1.00208	80.1296	0.0125057
Asperula_asthenes	1.00202	92.7664	0.0108016
Polytelis_alexandrae	1.00196	2371.97	0.000422419
Caladenia_orientalis	1.00195	157.188	0.00637423
Eucalyptus_nicholii	1.00194	255.219	0.00392579
Genoplesium_tectum	1.00184	79.6276	0.0125816
Astrotricha_crassifolia	1.0016	90.9816	0.0110089
Prostanthera_palustris	1.00159	103.605	0.00966739
Craterocephalus_fluviatilis	1.00146	283.741	0.00352949
Eucalyptus_benthamii	1.00139	169.136	0.00592061
Correa_lawrenceana_var._genoensis	1.00138	103.417	0.00968289
Pterostylis_cucullata	1.0013	97.395	0.0102808
Andersonia_pinaster	1.00105	5.0956e+06	1.96454e-07
Eucalyptus_rubida_subsp._barbigerorum	1.00102	204.035	0.00490613
Boronia_hemichiton	1.00082	5.09561e+06	1.96408e-07
Eucalyptus_recta	1.00082	30424.3	3.28953e-05
Pterostylis_rubenachii	1.00069	38.3132	0.0261186
Zieria_prostrata	1.00063	56.6253	0.017671
Caladenia_lodgeana	1.00048	252.808	0.00395747
Hakea_trineura	1.00047	120.036	0.00833472
Corymbia_xanthope	1.00045	105.434	0.00948885
Prasophyllum_murfetii	1.00038	73.02	0.0137001
Stylidium_ensatum	1.00038	231.038	0.00432991
Dodonaea_procumbens	1.00033	276.157	0.00362232
Swainsona_recta	1.00031	164.846	0.00606817
Tecticornia_flabelliformis	1.0003	98.9489	0.0101092
Pachycephala_rufogularis	1.00024	364.627	0.00274317
Pseudomys_pilligaensis	1.00022	444.386	0.00225078
Denhamia_parvifolia	1.00021	128.981	0.00775465
Engaeus_yabbimunna	1.00019	350.562	0.0028531
Dichanthium_setosum	1.00018	107.872	0.00927197
Pterostylis_tenuissima	1.00018	184.02	0.00543519
Lissotes_latidens	1.00016	171.044	0.0058474
Eucalyptus_cadens	1.00014	307.188	0.00325579
Rutidosis_leiolepis	1.00013	202.484	0.00493932
Tasmanipatus_anophthalmus	1.00013	66.5096	0.0150374
Grevillea_rivularis	1.00011	18932.4	5.28257e-05
Rhinonicteris_aurantia_(Pilbara_form)	1.00011	86.5392	0.0115568
Acacia_caerulescens	1.00011	273.199	0.00366072
Brachyscome_muelleroides	1.00009	62.3717	0.0160344
Zieria_tuberculata	1.00009	101.083	0.00989372
Gardenia_psidioides	1.00009	100.02	0.00999884
Acacia_courtii	1.00007	47.4483	0.0210771
Mesembriomys_macrurus	1.00007	451.918	0.00221295
Gymnobelideus_leadbeateri	1.00007	504.933	0.00198059
Synaphea_stenoloba	1.00005	32453.2	3.08152e-05
Acacia_aphylla	1.00004	47.1462	0.0212115
Correa_eburnea	1.00004	133.064	0.00751546
Callistemon_megalongensis	1.00003	80.4676	0.0124278
Engaeus_spinicaudatus	1.00003	267.302	0.0037412
Lucasium_occultum	1.00003	42489.2	2.35361e-05
Pterostylis_bryophila	1.00002	8.72266e+06	1.14646e-07
Comesperma_oblongatum	1.00002	54678.1	1.82892e-05
Acacia_flocktoniae	1.00002	58.739	0.0170248
Lastreopsis_walleri	1.00001	32.2374	0.0310202
Euphrasia_collina_subsp._muelleri	1.00001	323.113	0.00309492
Caladenia_campbellii	1.00001	23.89	0.0418588
Baloskion_longipes	1.00001	63.87	0.0156569
Minuria_tridens	1.00001	282.18	0.00354385
Dipodium_campanulatum	1	214.506	0.0046619
Eucalyptus_infera	1	50.4348	0.0198276
Pterostylis_chlorogramma	1	149.171	0.00670372
Eucalyptus_scoparia	1	85.5367	0.0116909
Phebalium_daviesii	1	26394.9	3.78862e-05
Anthocercis_gracilis	1	24.68	0.0405187
Ozothamnus_reflexifolius	1	21.88	0.0457039
Eucalyptus_crenulata	1	7.10322e+06	1.40781e-07
Sarcochilus_hirticalcar	1	5.34	0.187266
Sclerolaena_blakei	1	7.23	0.138313
Wurmbea_calcicola	1	8.4	0.119048
Litoria_nannotis	1	8.17601	0.118438
Ctenopterella_blechnoides	1	8.65431	0.115549
Cyperus_cephalotes	1	10.03	0.0997009
Eucryphia_wilkiei	1	10.3416	0.0966967
Dipodium_pictum	1	12.2681	0.0815122
Phaius_pictus	1	13.1175	0.0762342
Drosera_prolifera	1	13.8549	0.0721764
Acacia_equisetifolia	1	14.65	0.0682594
Pomaderris_gilmourii_var._cana	1	14.65	0.0682594
Duma_horrida_subsp._abdita	1	15.3401	0.0651888
Boronia_quadrilata	1	16.09	0.0621504
Grevillea_acanthifolia_subsp._paludosa	1	18.01	0.0555247
Boronia_viridiflora	1	19.8091	0.0504818
Nematolepis_squamea_subsp._coriacea	1	20.3692	0.0490937
Epilobium_brunnescens_subsp._beaugleholei	1	20.8259	0.048017
Caladenia_williamsiae	1	21.43	0.0466636
Acacia_depressa	1	21.88	0.0457038
Eriocaulon_australasicum	1	22.1877	0.0450699
Eucalyptus_sp._Howes_Swamp_Creek_(M.Doherty_26)	1	22.2052	0.0450344
Hypocalymma_longifolium	1	22.3453	0.0447522
Sagina_diemensis	1	23.05	0.0433839
Dendrobium_antennatum	1	23.2099	0.0430851
Baeckea_kandos	1	23.89	0.0418585
Acacia_imitans	1	24.5149	0.0407915
Zieria_obcordata	1	25.6933	0.0389207
Bertya_pinifolia	1	26.0764	0.0383489
Aristida_granitica	1	26.1613	0.0382245
Caladenia_rigida	1	26.4257	0.0373985
Bertya_ernestiana	1	27.3379	0.0365793
Eleocharis_retroflexa	1	28.7103	0.0348307
Carronia_pedicellata	1	29.412	0.0339997
Darwinia_masonii	1	29.412	0.0339997
Pultenaea_setulosa	1	29.412	0.0339997
Acacia_deuteroneura	1	32.3352	0.030926
Solanum_sulphureum	1	32.4725	0.0307953
Caladenia_woolcockiorum	1	33.3667	0.02997
Omphalea_celata	1	33.3741	0.0299633
Scaevola_macrophylla	1	34.2746	0.0291761
Lichenostomus_melanops_cassidix	1	36.5896	0.0273302
Eremochloa_muricata	1	38.3132	0.0261007
Asplenium_hookerianum	1	38.54	0.0259471
Prasophyllum_stellatum	1	38.54	0.0259471
Chlamydogobius_micropterus	1	39.3209	0.0254317
Beyeria_lepidopetala	1	39.98	0.0250125
Leucopogon_sp._Coolmunda_(D.Halford_Q1635)	1	39.98	0.0250125
Selaginella_andrewsii	1	39.3126	0.0249768
Euphrasia_crassiuscula_subsp._glandulifera	1	40.31	0.0248077
Pandanus_spiralis_var._flammeus	1	40.7139	0.0245616
Thelymitra_matthewsii	1	41.75	0.0239521
Acacia_handonis	1	43.7223	0.0228716
Macadamia_jansenii	1	43.7416	0.0228615
Pseudemydura_umbrina	1	44.8506	0.0222963
Prasophyllum_amoenum	1	44.8957	0.0222739
Dendrobium_bigibbum	1	44.8801	0.0220026
Eucalyptus_alligatrix_subsp._miscella	1	45.77	0.0218484
Caladenia_cremna	1	47.09	0.0212359
Grevillea_involucrata	1	47.162	0.0212035
Prostanthera_nudula	1	47.1691	0.0212003
Stiphodon_semoni	1	47.2146	0.0211799
Phyllodes_imperialis_smithersi	1	47.78	0.0209293
Prasophyllum_pulchellum	1	46.8783	0.0208077
Atalaya_brevialata	1	48.2604	0.0207209
Graptophyllum_ilicifolium	1	48.57	0.0205888
Micropathus_kiernani	1	48.9425	0.0204321
Allocasuarina_thalassoscopica	1	49.2212	0.0203165
Boronia_clavata	1	49.5813	0.0201689
Paragoodia_crenulata	1	50.01	0.019996
Prasophyllum_petilum	1	50.01	0.019996
Eucalyptus_canobolensis	1	50.4947	0.0198041
Leucopogon_nitidus	1	50.6616	0.0197388
Endiandra_cooperana	1	51.5702	0.019391
Caladenia_melanema	1	53.4431	0.0187115
Pterostylis_sinuata	1	54.66	0.0182949
Prostanthera_clotteniana	1	55.35	0.0180668
Hibiscus_brennanii	1	55.3505	0.0180667
Isopogon_robustus	1	55.5878	0.0179896
Tetratheca_paynterae	1	55.7916	0.0179238
Grevillea_humifusa	1	55.8	0.0179211
Daviesia_dielsii	1	56.4731	0.0177075
Boronia_keysii	1	57.4884	0.0173948
Brachyscome_papillosa	1	58.072	0.01722
Ordtrachia_septentrionalis	1	58.949	0.0169638
Marsdenia_paludicola	1	59.0458	0.016936
Senecio_behrianus	1	59.16	0.0169033
Schoenia_filifolia_subsp._subulifolia	1	59.38	0.0168407
Epthianura_crocea_macgregori	1	60.2366	0.0166012
Prostanthera_spathulata	1	61.0032	0.0163926
Dendrobium_mirbelianum	1	61.6004	0.0162337
Sclerolaena_walkeri	1	62.1974	0.0160778
Androcalva_procumbens	1	62.4601	0.0160102
Brachyscome_muelleri	1	62.89	0.0159008
Tribonanthes_purpurea	1	63.6379	0.0157139
Pimelea_spinescens_subsp._pubiflora	1	64.66	0.0154655
Prasophyllum_morganii	1	67.2483	0.0148703
Goodenia_arthrotricha	1	68.6979	0.0145565
Frankenia_conferta	1	68.859	0.0145224
Solanum_dissectum	1	70.0014	0.0142854
Livistona_lanuginosa	1	71.0617	0.0140723
Phlegmariurus_dalhousieanus	1	27.0372	0.0139819
Acacia_splendens	1	71.89	0.0139101
Prasophyllum_diversiflorum	1	72.9	0.0137174
Eucalyptus_parvula	1	73.065	0.0136865
Corymbia_leptoloma	1	73.3147	0.0136398
Boronia_revoluta	1	74.6	0.0134048
Eucalyptus_mooreana	1	75.4683	0.0132506
Grevillea_dryandroides_subsp._dryandroides	1	77.1886	0.0129553
Eucalyptus_crucis_subsp._praecipua	1	77.7753	0.0128576
Gaultheria_viridicarpa_J.B.Williams_subsp._viridicarpa_ms.	1	79.0395	0.0126519
Cyperus_semifertilis	1	80.0736	0.0124885
Budawangia_gnidioides	1	81.3656	0.0122902
Cyathea_exilis	1	81.6845	0.0122422
Bertya_calycina	1	82.0844	0.0121826
Corymbia_rhodops	1	82.4012	0.0121357
Nangura_spinosa	1	82.5975	0.0121069
Apium_prostratum_subsp._Porongurup_Range_(G.J.Keighery_8631)	1	83.1407	0.0120278
Eucalyptus_copulans	1	84.1607	0.011882
Ammobium_craspedioides	1	84.4866	0.0118362
Hemigenia_ramosissima	1	84.5172	0.0118319
Dendrobium_nindii	1	84.9277	0.0117747
Atriplex_yeelirrie	1	86.721	0.0115312
Eremophila_ternifolia	1	84.3928	0.0114739
Capparis_thozetiana	1	87.2438	0.0114621
Diplazium_pallidum	1	87.4431	0.011436
Persoonia_pauciflora	1	88.507	0.0112985
Eucalyptus_pulverulenta	1	89.5075	0.0111723
Acacia_denticulosa	1	90.4326	0.011058
Hybanthus_cymulosus	1	91.1796	0.0109674
Boronia_galbraithiae	1	93.2262	0.0107266
Ornduffia_calthifolia	1	94.0225	0.0106358
Dasymalla_axillaris	1	94.1006	0.0106269
Perameles_gunnii_Victorian_subspecies	1	94.2421	0.010611
Asplenium_wildii	1	94.2907	0.0106055
Ricinocarpos_brevis	1	94.8535	0.0105426
Grevillea_iaspicula	1	95.5168	0.0104694
Gyrostemon_reticulatus	1	95.5893	0.0104614
Ctenotus_zastictus	1	97.1154	0.010297
Zyzomys_palatalis	1	97.5206	0.0102542
Geocrinia_alba	1	97.8705	0.0102176
Samadera_sp._Moonee_Creek_(J.King_s.n._Nov._1949)	1	98.3969	0.0101629
Corymbia_clandestina	1	98.78	0.0101235
Grevillea_bracteosa_subsp._howatharra	1	99.09	0.0100918
Philotheca_basistyla	1	99.09	0.0100918
Habenaria_maccraithii	1	99.3331	0.0100671
Banksia_fuscobractea	1	100.038	0.00999623
Engaewa_reducta	1	100.296	0.00997052
Helicteres_macrothrix	1	100.31	0.00996912
Eucalyptus_robertsonii_subsp._hemisphaerica	1	101.058	0.00989533
Acacia_lauta	1	101.226	0.00987885
Chorizema_humile	1	102.619	0.00974476
Nematolepis_wilsonii	1	102.621	0.00974463
Apatophyllum_olsenii	1	102.677	0.00973925
Prostanthera_discolor	1	103.511	0.00966077
Aristida_annua	1	104.015	0.00961398
Zieria_ingramii	1	104.21	0.00954466
Diuris_pedunculata	1	105.892	0.00944358
Frankenia_parvula	1	106.434	0.00939547
Lasiopetalum_sp._Proston_(J.A.Baker_17)	1	106.814	0.0093621
Antipodia_chaostola_leucophaea	1	107.461	0.00930568
Acacia_praemorsa	1	107.767	0.00927924
Baloghia_marmorata	1	103.781	0.00927387
Amytornis_modestus_obscurior	1	109.929	0.00909679
Megascolides_australis	1	110.461	0.00905293
Acacia_pubifolia	1	111.314	0.00898358
Eucalyptus_ceracea	1	113.081	0.00884326
Amytornis_merrotsyi_pedleri	1	113.531	0.00880813
Prasophyllum_sp._Wybong_(C.Phelps_ORG_5269)	1	114.29	0.00874964
Vappodes_lithocola	1	112.766	0.00872742
Tylophora_linearis	1	115.591	0.0086512
Actephila_foetida	1	117.369	0.0085201
Mogurnda_clivicola	1	119.518	0.00836695
Eleocharis_papillosa	1	120.058	0.00832933
Eucalyptus_synandra	1	120.224	0.00831777
Homoranthus_decumbens	1	120.443	0.00830268
Eucalyptus_raveretiana	1	117.931	0.00829787
Grevillea_corrugata	1	120.971	0.00826641
Grevillea_scortechinii_subsp._scortechinii	1	121.069	0.00825973
Vappodes_phalaenopsis	1	122.168	0.00818548
Thelymitra_hygrophila	1	122.351	0.0081732
Eryngium_fontanum	1	122.702	0.00814979
Atalaya_collina	1	123.161	0.00811946
Marianthus_paralius	1	123.435	0.00810146
Prasophyllum_correctum	1	123.58	0.00809192
Amytornis_barbatus_barbatus	1	124.088	0.00805881
Neisosperma_kilneri	1	124.618	0.00802454
Ozothamnus_eriocephalus	1	125.109	0.00799301
Calophyllum_bicolor	1	125.343	0.00797812
Bossiaea_peninsularis	1	126.148	0.0079272
Bellatorias_obiri	1	126.317	0.00791657
Barbarea_australis	1	127.178	0.00786302
Leionema_obtusifolium	1	127.467	0.00784515
Eucalyptus_paedoglauca	1	129.281	0.0077351
Stachystemon_nematophorus	1	129.516	0.00772103
Conostylis_misera	1	129.909	0.00769767
Acacia_gordonii	1	130.051	0.00768929
Synaphea_quartzitica	1	130.157	0.00768305
Grevillea_wilkinsonii	1	133.037	0.00751668
Verticordia_staminosa_subsp._staminosa	1	133.193	0.00750791
Caladenia_bryceana_subsp._bryceana	1	133.519	0.00748954
Cassinia_rugata	1	132.169	0.00748089
Acacia_leptalea	1	134.421	0.00743933
Caladenia_dienema	1	133.069	0.00740934
Guichenotia_seorsiflora	1	135.024	0.0074061
Tetratheca_nephelioides	1	135.167	0.00739825
Acanthiza_iredalei_rosinae	1	135.626	0.0073732
Grevillea_glossadenia	1	138.575	0.00721633
Micromyrtus_grandis	1	138.744	0.0072075
Hibbertia_priceana	1	138.936	0.00719754
Miniopterus_orianae_bassanii	1	141.556	0.00706435
Acacia_lobulata	1	141.803	0.00705203
Gastrolobium_diabolophyllum	1	142.761	0.00700469
Hylacola_pyrrhopygia_parkeri	1	142.764	0.00700458
Acacia_brachypoda	1	143.43	0.00697206
Eremophila_lactea	1	143.853	0.00695154
Solanum_johnsonianum	1	143.961	0.00694634
Chingia_australis	1	144.049	0.00694207
Acacia_ammophila	1	144.154	0.00693705
Myoporum_turbinatum	1	144.198	0.00693491
Verticordia_spicata_subsp._squamosa	1	144.278	0.00693107
Veronica_derwentiana_subsp._homalodonta	1	143.912	0.00692792
Austrostipa_wakoolica	1	144.542	0.00691841
Oreisplanus_munionga_larana	1	144.665	0.00691254
Adclarkia_dawsonensis	1	146.493	0.00682627
Codonocarpus_pyramidalis	1	147.551	0.00677733
Acacia_sciophanes	1	151.406	0.00660475
Astrotricha_roddii	1	151.68	0.00659283
Boronia_umbellata	1	144.005	0.00658115
Caladenia_elegans	1	152.165	0.00657181
Pseudophryne_corroboree	1	155.228	0.00644215
Pityrodia_scabra	1	156.405	0.00639367
Eucalyptus_absita	1	157.56	0.00634678
Eremophila_scaberula	1	157.719	0.00634039
Acacia_phasmoides	1	158.477	0.00631006
Acrophyllum_australe	1	159.525	0.00626863
Boronia_adamsiana	1	163.111	0.0061308
Marsdenia_brevifolia	1	164.816	0.00606737
Amytornis_dorotheae	1	169.067	0.0059148
Tropilis_callitrophilis	1	172.866	0.00573307
Neoroepera_buxifolia	1	175.582	0.00569533
Philotheca_sporadica	1	178.129	0.0056139
Roycea_pycnophylloides	1	178.356	0.00560677
Eremophila_rostrata	1	183.519	0.00544903
Calectasia_pignattiana	1	185.254	0.00539798
Goodenia_integerrima	1	187.918	0.00532147
Neochmia_phaeton_evangelinae	1	188.404	0.00530775
Amytornis_merrotsyi_merrotsyi	1	188.741	0.00529826
Thelymitra_dedmaniarum	1	191.398	0.00522471
Philotheca_ericifolia	1	192.042	0.00520721
Myoporum_cordifolium	1	193.589	0.00516558
Samadera_bidwillii	1	195.73	0.00509317
Lerista_allanae	1	198.958	0.00502618
Acacia_araneosa	1	201.99	0.00495074
Petrogale_sharmani	1	206.078	0.00485254
Acacia_ataxiphylla_subsp._magna	1	206.494	0.00484277
Acacia_purpureopetala	1	208.437	0.00479762
Petrogale_concinna_monastria	1	208.912	0.00478671
Falcunculus_frontatus_whitei	1	209.308	0.00477765
Parsonsia_larcomensis	1	209.969	0.0047626
Acacia_attenuata	1	210.155	0.00475839
Acacia_menzelii	1	211.482	0.00472853
Anigozanthos_bicolor_subsp._minor	1	213.336	0.00468745
Acacia_crombiei	1	213.589	0.0046819
Conostylis_dielsii_subsp._teres	1	213.667	0.00468017
Dasycercus_cristicauda	1	214.535	0.00466125
Acacia_grandifolia	1	216.624	0.00461629
Veronica_parnkalliana	1	217.734	0.00459277
Conostylis_lepidospermoides	1	219.084	0.00456445
Symonanthus_bancroftii	1	220.477	0.00453561
Epacris_hamiltonii	1	222.502	0.00449434
Potorous_tridactylus_tridactylus	1	224.383	0.00445667
Acacia_subflexuosa_subsp._capillata	1	229.814	0.00435134
Eucalyptus_alligatrix_subsp._limaensis	1	230.277	0.0043426
Pomaderris_subplicata	1	232.195	0.00430672
Macrozamia_machinii	1	234.196	0.00426993
Sophora_fraseri	1	235.799	0.0042409
Phascogale_tapoatafa_kimberleyensis	1	241.174	0.00414638
Eremophila_denticulata_subsp._trisulcata	1	242.76	0.00411929
Mesembriomys_gouldii_rattoides	1	244.715	0.00408638
Eremophila_virens	1	260.415	0.00384003
Verticordia_staminosa_var._cylindracea	1	265.936	0.00376031
Austrostipa_metatoris	1	266.171	0.00375698
Hibbertia_crispula	1	267.549	0.00373764
Geophaps_smithii_smithii	1	267.934	0.00373226
Conostylis_seorsiflora_subsp._trichophylla	1	269.658	0.00370841
Conospermum_densiflorum_subsp._unicephalatum	1	273.219	0.00366006
Cyclopsitta_diophthalma_coxeni	1	275.089	0.00363518
Probosciger_aterrimus_macgillivrayi	1	280.371	0.0035667
Cycas_megacarpa	1	283.25	0.00353045
Eucalyptus_leprophloia	1	284.091	0.00352
Grevillea_pythara	1	284.74	0.00351198
Pterostylis_mirabilis	1	290.696	0.00344002
Sclerolaena_napiformis	1	292.217	0.00342212
Eremophila_denticulata_subsp._denticulata	1	296.149	0.00337667
Petaurus_australis_Wet_Tropics_subspecies	1	297.772	0.00331667
Solanum_karsense	1	303.398	0.00329601
Boronia_capitata_subsp._capitata	1	305.632	0.00327191
Drakaea_concolor	1	306.534	0.00326228
Cycas_ophiolitica	1	309.365	0.00323243
Caladenia_hoffmanii	1	311.566	0.0032096
Cajanus_mareebensis	1	331.943	0.00301256
Ophidiocephalus_taeniatus	1	334.548	0.00298911
Acacia_auratiflora	1	334.987	0.00298519
Pultenaea_trichophylla	1	335.08	0.00298436
Eremophila_subteretifolia	1	342.056	0.0029235
Lerista_vittata	1	353.81	0.00282638
Euphrasia_arguta	1	360.807	0.00277157
Frankenia_plicata	1	366.011	0.00273216
Petrogale_xanthopus_xanthopus	1	370.922	0.00269598
Acacia_aprica	1	395.345	0.00252944
Caladenia_bryceana_subsp._cracens	1	397.044	0.00251861
Adclarkia_dulacca	1	403.224	0.00248001
Hakea_aculeata	1	407.511	0.00245392
Stipiturus_malachurus_intermedius	1	408.176	0.00244992
Myriophyllum_lapidicola	1	420.38	0.0023788
Eremophila_viscida	1	423	0.00236406
Ceyx_azureus_diemenensis	1	427.848	0.00233728
Caladenia_versicolor	1	431.657	0.00231665
Banksia_sphaerocarpa_var._dolichostyla	1	437.004	0.00228831
Perameles_gunnii_gunnii	1	439.801	0.00227376
Eucalyptus_beardiana	1	447.851	0.00223289
Zoothera_lunulata_halmaturina	1	455.066	0.00219748
Eucalyptus_rhodantha	1	464.674	0.00215205
Pterostylis_cheraphila	1	474.7	0.0021066
Grevillea_dryandroides_subsp._hirsuta	1	479.258	0.00208656
Stipiturus_malachurus_parimeda	1	479.51	0.00208546
Liasis_olivaceus_barroni	1	479.885	0.00208383
Conostylis_micrantha	1	486.725	0.00205455
Sminthopsis_douglasi	1	489.945	0.00204104
Mesembriomys_gouldii_gouldii	1	496.105	0.0020157
Stipiturus_mallee	1	498.774	0.00200492
Wurmbea_tubulosa	1	500.451	0.0019982
Antechinus_bellus	1	499.656	0.00197603
Acacia_spilleriana	1	524.492	0.00190661
Amytornis_textilis_myall	1	540.371	0.00185058
Psophodes_nigrogularis_leucogaster	1	543.37	0.00184037
Homoranthus_darwinioides	1	614.919	0.00162623
Petrogale_xanthopus_celeris	1	651.571	0.00153475
Sternula_nereis_nereis	1	689.745	0.00144981
Grevillea_scapigera	1	748.687	0.00133567
Petrogale_concinna_canescens	1	811.418	0.00123241
Tiliqua_adelaidensis	1	875.153	0.00114266
Sminthopsis_psammophila	1	947.46	0.00105545
Pachyptila_turtur_subantarctica	1	1081.89	0.000924312
Eulamprus_tympanum_marnieae	1	1284.65	0.000778425
Calyptorhynchus_banksii_graptogyne	1	1366.01	0.000732061
Amytornis_modestus	1	1420.75	0.000703853
Dasyurus_maculatus_gracilis	1	1439.65	0.000694614
Dasyurus_maculatus_maculatus_(SE_mainland_population)	1	1452.33	0.000688548
Poephila_cincta_cincta	1	1577.73	0.000633824
Petrogale_lateralis_lateralis	1	2158.17	0.000463356
Dasyurus_maculatus_maculatus_(Tasmanian_population)	1	2159.53	0.000463064
Geophaps_scripta_scripta	1	2549.97	0.000392161
Olearia_arckaringensis	1	13235.7	7.55534e-05
Livistona_mariae_subsp._mariae	1	13269.5	7.53609e-05
Eremophila_verticillata	1	16326.3	6.12509e-05
Acacia_whibleyana	1	16347.4	6.11717e-05
Acacia_cochlocarpa_subsp._velutinosa	1	18965.1	5.27284e-05
Acacia_cochlocarpa_subsp._cochlocarpa	1	20096.6	4.97596e-05
Epthianura_crocea_tunneyi	1	21406.7	4.67143e-05
Xylopia_monosperma	1	21453.1	4.66134e-05
Pseudantechinus_mimulus	1	23325.5	4.28715e-05
Acacia_anomala	1	23341.7	4.28419e-05
Diuris_flavescens	1	23347.7	4.28308e-05
Leptospermum_deanei	1	23310.5	4.16475e-05
Gossia_gonoclada	1	23315.2	3.9711e-05
Paralucia_pyrodiscus_lucida	1	26358.6	3.79383e-05
Prasophyllum_validum	1	26408.8	3.72956e-05
Goodenia_quadrifida	1	27111.6	3.68845e-05
Pommerhelix_duralensis	1	25661.2	3.62511e-05
Notomys_aquilo	1	27962.7	3.57619e-05
Prostanthera_eurybioides	1	28744.4	3.47894e-05
Acacia_volubilis	1	29992.3	3.33419e-05
Eucalyptus_pachycalyx_subsp._banyabba	1	32110.3	3.11426e-05
Acacia_lanuginophylla	1	32450.4	3.08163e-05
Galaxias_johnstoni	1	32890.8	3.04037e-05
Kardomia_granitica	1	32930.9	3.03666e-05
Acacia_curranii	1	34034.9	2.93816e-05
Melanotaenia_eachamensis	1	32958.5	2.78685e-05
Drummondita_ericoides	1	36665.3	2.72738e-05
Galaxias_truttaceus_hesperius	1	37462.2	2.66936e-05
Liopholis_slateri_slateri	1	37716.4	2.65137e-05
Litoria_verreauxii_alpina	1	37820.4	2.64408e-05
Ogyris_subterrestris_petrina	1	39027.5	2.56229e-05
Acacia_carneorum	1	41505.7	2.40931e-05
Pultenaea_parviflora	1	42775.7	2.33778e-05
Taudactylus_pleione	1	40017	2.21111e-05
Galaxias_fuscus	1	45504.8	2.19757e-05
Zyzomys_pedunculatus	1	46671.4	2.14264e-05
Acanthocladium_dockeri	1	48752.6	2.05117e-05
Eucalyptus_cuprea	1	48861.9	2.04658e-05
Galaxias_tanycephalus	1	49535.3	2.01876e-05
Leucopogon_spectabilis	1	51525.7	1.94078e-05
Macrozamia_macdonnellii	1	52359.2	1.90989e-05
Acacia_insolita_subsp._recurva	1	53307.1	1.87592e-05
Allocasuarina_glareicola	1	56457.9	1.77123e-05
Asterolasia_elegans	1	56997.3	1.75447e-05
Eremophila_resinosa	1	57807.3	1.72988e-05
Liopholis_kintorei	1	65716.2	1.5217e-05
Tyto_novaehollandiae_kimberli	1	66127.6	1.51223e-05
Grevillea_parviflora_subsp._parviflora	1	57739.7	1.44347e-05
Thinornis_rubricollis_rubricollis	1	72142.1	1.38615e-05
Persoonia_mollis_subsp._maxima	1	73970.8	1.35188e-05
Pimelea_spicata	1	62752.8	1.29357e-05
Egernia_stokesii_badia	1	109697	9.11602e-06
Milyeringa_veritas	1	107100	8.97286e-06
Litoria_dayi	1	111317	8.20942e-06
Malurus_coronatus_coronatus	1	125447	7.9715e-06
Calyptorhynchus_banksii_naso	1	137020	7.29823e-06
Isoodon_auratus_barrowensis	1	275038	3.63586e-06
Acacia_chapmanii_subsp._australis	1	5.09562e+06	1.96247e-07
Euphrasia_sp._Bivouac_Bay_(W.R.Barker_7626_et_al.)	1	5.09563e+06	1.96247e-07
Allocasuarina_fibrosa	1	5.09564e+06	1.96246e-07
Acacia_recurvata	1	5.09564e+06	1.96246e-07
Pterostylis_lepida	1	5.09566e+06	1.96245e-07
Conostylis_setigera_subsp._dasys	1	5.09568e+06	1.96245e-07
Lasiopetalum_pterocarpum	1	5.1088e+06	1.95741e-07
Notelaea_ipsviciensis	1	5.10881e+06	1.9574e-07
Commersonia_erythrogyna	1	5.10887e+06	1.95738e-07
Banksia_vincentia	1	5.11457e+06	1.9552e-07
Polyphlebium_endlicherianum	1	5.09559e+06	1.89418e-07
Verticordia_fimbrilepis_subsp._australis	1	6.27338e+06	1.59404e-07
Epacris_limbata	1	6.2734e+06	1.59403e-07
Lomatia_tasmanica	1	6.2734e+06	1.59403e-07
Adenanthos_eyrei	1	6.27343e+06	1.59402e-07
Eucalyptus_crispata	1	6.27344e+06	1.59402e-07
Chamelaucium_sp._Cataby_(G.J.Keighery_11009)	1	6.27345e+06	1.59402e-07
Grevillea_calliantha	1	6.27345e+06	1.59402e-07
Isopogon_uncinatus	1	6.27342e+06	1.57914e-07
Eucalyptus_dolorosa	1	7.08486e+06	1.41146e-07
Lambertia_orbifolia	1	7.0849e+06	1.41145e-07
Gastrolobium_appressum	1	7.0849e+06	1.41145e-07
Banksia_oligantha	1	7.08495e+06	1.41144e-07
Diospyros_mabacea	1	7.12163e+06	1.40042e-07
Hibbertia_puberula_subsp._glabrescens	1	7.72349e+06	1.29475e-07
Hibbertia_tenuis	1	7.72351e+06	1.29475e-07
Epacris_grandis	1	7.72353e+06	1.29474e-07
Gastrolobium_hamulosum	1	7.72354e+06	1.29474e-07
Chamelaucium_sp._Gingin_(N.G.Marchant_6)	1	7.72358e+06	1.29474e-07
Gardenia_actinocarpa	1	7.74348e+06	1.29141e-07
Spicospina_flammocaerulea	1	7.75218e+06	1.28996e-07
Pultenaea_williamsoniana	1	8.25822e+06	1.21091e-07
Daviesia_speciosa	1	8.25823e+06	1.21091e-07
Philotheca_falcata	1	8.25824e+06	1.21091e-07
Synaphea_sp._Pinjarra_(R._Davis_6578)	1	8.25829e+06	1.2109e-07
Grevillea_christineae	1	8.28894e+06	1.20643e-07
Leucopogon_obtectus	1	8.72253e+06	1.14646e-07
Asterolasia_phebalioides	1	8.72257e+06	1.14645e-07
Caladenia_argocalla	0.999764	51.2337	0.0195138		858.01	5.51095e+08	7.69992

## Sheet: Baseline_0.3_upper
Species	B	C	CE		B	C	CE		Terrestrail threatened species	1777
Botaurus_poiciloptilus	15.2117	3.64457e+07	4.1738e-07		367.097	5.57273e+08	0.268112		Priority species benefits	0.206583
Acacia_axillaris	2.29173	6.9361e+06	3.30406e-07
Bossiaea_oligosperma	2.19384	2.26856e+06	9.67059e-07
Acriopsis_emarginata	1.86141	4.39743e+06	4.23295e-07
Macadamia_integrifolia	1.83979	4.27311e+06	4.30551e-07
Macadamia_tetraphylla	1.77849	5.22096e+06	3.40645e-07
Caladenia_anthracina	1.64548	2.79293e+06	5.89157e-07
Cepobaculum_carronii	1.55379	33938.3	4.57827e-05
Prasophyllum_incorrectum	1.54834	2.50147e+06	6.18972e-07
Acacia_terminalis_subsp._terminalis_MS	1.5198	3.20134e+06	4.74738e-07
Caladenia_dienema	1.50685	3.70104e+06	4.07141e-07
Callitris_oblonga_subsp._oblonga	1.47148	4.08739e+06	3.60003e-07
Thesium_australe	1.37752	1.91032e+06	7.21092e-07
Brachyscias_verecundus	1.37438	486614	2.82438e-06
Prasophyllum_milfordense	1.35159	2.20309e+06	6.13499e-07
Triplarina_nowraensis	1.34594	2.25013e+06	5.98158e-07
Eucalyptus_x_phylacis	1.24639	2.79486e+06	4.45958e-07
Hicksbeachia_pinnatifolia	1.23579	3.21121e+06	3.84835e-07
Prasophyllum_pallidum	1.19824	2.40605e+06	4.98012e-07
Verticordia_plumosa_var._vassensis	1.17647	2.03571e+06	5.77914e-07
Acacia_awestoniana	1.16181	3.03026e+06	3.83402e-07
Corchorus_cunninghamii	1.13126	3.23193e+06	3.50026e-07
Litoria_rheocola	1.12833	73255.6	1.54027e-05
Prasophyllum_pulchellum	1.11597	1.34774e+06	8.28032e-07
Boronia_granitica	1.10534	2.23247e+06	4.95118e-07
Vappodes_lithocola	1.10445	2.33938e+06	4.72113e-07
Allocasuarina_simulans	1.08213	2.15448e+06	5.02268e-07
Prasophyllum_bagoense	1.07879	2.27962e+06	4.73233e-07
Stylidium_coroniforme	1.06826	3.23098e+06	3.30629e-07
Microcorys_eremophiloides	1.06267	3.27302e+06	3.24675e-07
Allocasuarina_defungens	1.05849	2.11626e+06	5.0017e-07
Colobanthus_curtisiae	1.05848	2.88769e+06	3.66548e-07
Thelymitra_jonesii	1.05591	3.14798e+06	3.35425e-07
Caladenia_tonellii	1.0517	1.0947e+06	9.60713e-07
Pomaderris_pilifera_subsp._talpicutica	1.05031	2.273e+06	4.62082e-07
Caladenia_viridescens	1.0454	1.63042e+06	6.41181e-07
Leporillus_conditor	1.04339	126621	8.24024e-06
Acacia_pharangites	1.04279	22.3714	0.0466125
Psephotus_chrysopterygius	1.04152	166360	6.26064e-06
Pterostylis_psammophila	1.04059	2.52141e+06	4.127e-07
Caladenia_gladiolata	1.03899	230010	4.51715e-06
Pterostylis_commutata	1.0373	3.10502e+06	3.34073e-07
Graptophyllum_reticulatum	1.03563	2.50147e+06	4.1401e-07
Melichrus_sp._Newfoundland_State_Forest_(P.Gilmour_7852)	1.03372	2.62695e+06	3.93505e-07
Phebalium_glandulosum_subsp._eglandulosum	1.03337	421858	2.44958e-06
Eleocharis_keigheryi	1.03335	1.95076e+06	5.29717e-07
Litoria_myola	1.0313	3.12851e+06	3.29646e-07
Caladenia_caesarea_subsp._maritima	1.03055	507893	2.02907e-06
Bothriochloa_bunyensis	1.02954	565059	1.822e-06
Pterostylis_pratensis	1.02936	2.85416e+06	3.60652e-07
Acacia_pygmaea	1.02708	289656	3.54586e-06
Bertya_tasmanica_subsp._tasmanica	1.02686	2.93071e+06	3.50379e-07
Diuris_micrantha	1.02676	1.48428e+06	6.91753e-07
Leioproctus_douglasiellus	1.02618	1.29472e+06	7.92585e-07
Cyclodomorphus_praealtus	1.02531	3.09562e+06	3.31213e-07
Litoria_littlejohni	1.02399	3.06516e+06	3.34074e-07
Eucalyptus_morrisbyi	1.0233	1.24634e+06	8.21045e-07
Thelymitra_adorata	1.02101	2.99513e+06	3.40889e-07
Bertya_ingramii	1.02075	1.81262e+06	5.63133e-07
Lysiosepalum_abollatum	1.01991	2.49647e+06	4.08541e-07
Phalaenopsis_amabilis_subsp._rosenstromii	1.01973	15746.6	6.47586e-05
Daviesia_euphorbioides	1.0191	2.29441e+06	4.44167e-07
Reedia_spathacea	1.01613	679176	1.49612e-06
Caladenia_procera	1.01613	1.09896e+06	9.24624e-07
Bulbophyllum_globuliforme	1.01584	2.97466e+06	3.41498e-07
Caladenia_macroclavia	1.01227	1.95676e+06	5.1732e-07
Hoplogonus_vanderschoori	1.01183	2.95698e+06	3.42183e-07
Caladenia_behrii	1.01178	363587	2.78276e-06
Eucalyptus_aquatica	1.01159	1.72824e+06	5.85329e-07
Haloragis_exalata_subsp._exalata	1.01049	1.45944e+06	6.92379e-07
Zieria_ingramii	1.00935	2.39937e+06	4.20673e-07
Hoplocephalus_bungaroides	1.00838	2.54137e+06	3.96784e-07
Ixodia_achillaeoides_subsp._arenicola	1.00828	472596	2.13349e-06
Hipposideros_inornatus	1.0081	1.20334e+06	8.37749e-07
Selaginella_andrewsii	1.00756	1.28577e+06	7.83625e-07
Brachychiton_sp._Ormeau_(L.H.Bird_AQ435851)	1.00695	2.37621e+06	4.2376e-07
Hoplogonus_bornemisszai	1.00674	1.69029e+06	5.95602e-07
Almaleea_cambagei	1.00639	1.12535e+06	8.94286e-07
Pterostylis_cucullata	1.00623	999658	1.00657e-06
Amytornis_woodwardi	1.00611	625395	1.60876e-06
Litoria_lorica	1.00535	1.34772e+06	7.45967e-07
Boronia_keysii	1.00515	1.58603e+06	6.33748e-07
Boronia_repanda	1.00514	42.761	0.0235059
Callistemon_forresterae	1.00364	2.83322e+06	3.54238e-07
Eucalyptus_pruiniramis	1.00315	1.73197e+06	5.79198e-07
Leptomeria_dielsiana	1.00285	2.04276e+06	4.90932e-07
Melanotaenia_eachamensis	1.00281	2.77221e+06	3.61738e-07
Uvidicolus_sphyrurus	1.00213	1.99646e+06	5.01954e-07
Caladenia_atroclavia	1.00208	507917	1.97292e-06
Asperula_asthenes	1.00203	2.27991e+06	4.39505e-07
Dendrobium_bigibbum	1.00189	14218.2	7.04653e-05
Genoplesium_tectum	1.00184	1.79292e+06	5.5878e-07
Astrotricha_crassifolia	1.00164	2.92546e+06	3.42388e-07
Gossia_gonoclada	1.00159	1.60101e+06	6.25599e-07
Taudactylus_pleione	1.00092	1.06357e+06	9.41099e-07
Eucalyptus_recta	1.00082	1.02503e+06	9.76379e-07
Leptospermum_deanei	1.00078	253310	3.9508e-06
Pterostylis_rubenachii	1.00069	1.35296e+06	7.39629e-07
Zieria_prostrata	1.00063	839517	1.19191e-06
Prasophyllum_murfetii	1.00038	2.19489e+06	4.55775e-07
Dodonaea_procumbens	1.00033	968782	1.03256e-06
Tecticornia_flabelliformis	1.0003	2.95679e+06	3.38304e-07
Prasophyllum_validum	1.00024	1.85071e+06	5.40461e-07
Denhamia_parvifolia	1.00021	2.89732e+06	3.45217e-07
Dichanthium_setosum	1.00018	2.71956e+06	3.67773e-07
Pterostylis_tenuissima	1.00018	642859	1.55583e-06
Tasmanipatus_anophthalmus	1.00013	1.85285e+06	5.3978e-07
Grevillea_rivularis	1.00012	322521	3.10093e-06
Brachyscome_muelleroides	1.00009	1.94887e+06	5.13166e-07
Acacia_courtii	1.00007	1.49669e+06	6.68188e-07
Synaphea_stenoloba	1.00005	2.54589e+06	3.9281e-07
Acacia_aphylla	1.00004	47.1462	0.0212115
Callistemon_megalongensis	1.00003	1.97301e+06	5.06858e-07
Lucasium_occultum	1.00003	820270	1.21915e-06
Acacia_flocktoniae	1.00002	732654	1.36493e-06
Lastreopsis_walleri	1.00001	600479	1.66535e-06
Caladenia_campbellii	1.00001	1.09469e+06	9.13509e-07
Baloskion_longipes	1.00001	2.31038e+06	4.32832e-07
Minuria_tridens	1.00001	1.33277e+06	7.50323e-07
Eucalyptus_infera	1	1.78101e+06	5.6148e-07
Pterostylis_chlorogramma	1	921652	1.08501e-06
Phebalium_daviesii	1	2.23025e+06	4.48381e-07
Anthocercis_gracilis	1	307834	3.24851e-06
Ozothamnus_reflexifolius	1	125267	7.98292e-06
Boronia_quadrilata	1	16.09	0.0621504
Boronia_viridiflora	1	19.8091	0.0504818
Bertya_pinifolia	1	26.0764	0.0383489
Acacia_handonis	1	43.7223	0.0228716
Grevillea_acanthifolia_subsp._paludosa	1	1262.86	0.000791853
Sclerolaena_blakei	1	4259.79	0.000234753
Acacia_depressa	1	4779.28	0.000209236
Eleocharis_retroflexa	1	5264.23	0.000189962
Sarcochilus_hirticalcar	1	6730.59	0.000148575
Caladenia_williamsiae	1	6746.68	0.000148221
Ctenopterella_blechnoides	1	10908	9.1676e-05
Eriocaulon_australasicum	1	13072.6	7.64957e-05
Dipodium_pictum	1	15462.8	6.46712e-05
Phaius_pictus	1	16533.4	6.04836e-05
Drosera_prolifera	1	17462.9	5.72642e-05
Frankenia_conferta	1	20003.1	4.99923e-05
Sclerolaena_walkeri	1	21489.3	4.65347e-05
Gyrostemon_reticulatus	1	24294.2	4.1162e-05
Dendrobium_antennatum	1	29254	3.41834e-05
Galaxias_johnstoni	1	32890.8	3.04037e-05
Kardomia_granitica	1	32930.9	3.03666e-05
Acacia_imitans	1	44712.8	2.2365e-05
Codonocarpus_pyramidalis	1	85335.4	1.17185e-05
Litoria_nannotis	1	93001.8	1.04122e-05
Acacia_equisetifolia	1	121008	8.26394e-06
Pomaderris_gilmourii_var._cana	1	121008	8.26394e-06
Acacia_carneorum	1	137366	7.2798e-06
Trisyntopa_scatophaga	1	160584	6.05279e-06
Nematolepis_squamea_subsp._coriacea	1	168248	5.94362e-06
Dasycercus_cristicauda	1	170495	5.86528e-06
Hypocalymma_longifolium	1	181468	5.51062e-06
Wurmbea_calcicola	1	182604	5.47634e-06
Eucalyptus_sp._Howes_Swamp_Creek_(M.Doherty_26)	1	183413	5.45217e-06
Cyperus_cephalotes	1	186827	5.35256e-06
Lichenostomus_melanops_cassidix	1	207386	4.82194e-06
Brachyscome_muelleri	1	217476	4.5982e-06
Eucryphia_wilkiei	1	224812	4.44817e-06
Bertya_ernestiana	1	225808	4.42854e-06
Duma_horrida_subsp._abdita	1	226349	4.41795e-06
Tribonanthes_purpurea	1	241057	4.1484e-06
Ordtrachia_septentrionalis	1	258380	3.87027e-06
Acacia_deuteroneura	1	267086	3.74411e-06
Macadamia_jansenii	1	269142	3.71551e-06
Homoranthus_darwinioides	1	273488	3.65647e-06
Scaevola_macrophylla	1	283105	3.53226e-06
Litoria_dayi	1	260098	3.51347e-06
Epilobium_brunnescens_subsp._beaugleholei	1	286977	3.4846e-06
Aristida_granitica	1	289633	3.45265e-06
Sagina_diemensis	1	303612	3.29368e-06
Pterostylis_sinuata	1	326554	3.06228e-06
Prostanthera_discolor	1	329061	3.03895e-06
Eucalyptus_canobolensis	1	361201	2.76854e-06
Caladenia_woolcockiorum	1	369405	2.70706e-06
Thelymitra_matthewsii	1	373706	2.6759e-06
Caladenia_cremna	1	380437	2.62856e-06
Chlamydogobius_micropterus	1	397323	2.51684e-06
Pandanus_spiralis_var._flammeus	1	400478	2.49702e-06
Epthianura_crocea_tunneyi	1	401053	2.49344e-06
Goodenia_quadrifida	1	410672	2.43504e-06
Eucalyptus_mooreana	1	432072	2.31443e-06
Hibiscus_brennanii	1	457190	2.18727e-06
Pseudantechinus_mimulus	1	460676	2.17072e-06
Zieria_obcordata	1	478583	2.0895e-06
Euphrasia_crassiuscula_subsp._glandulifera	1	494698	2.02144e-06
Caladenia_rigida	1	492226	2.00778e-06
Solanum_sulphureum	1	511063	1.9567e-06
Hybanthus_cymulosus	1	521261	1.91842e-06
Habenaria_maccraithii	1	526024	1.90105e-06
Liopholis_slateri_slateri	1	583153	1.71481e-06
Atalaya_brevialata	1	596257	1.67713e-06
Ornduffia_calthifolia	1	620045	1.61279e-06
Omphalea_celata	1	621652	1.60862e-06
Daviesia_dielsii	1	625217	1.59944e-06
Ozothamnus_eriocephalus	1	639720	1.56318e-06
Acacia_phasmoides	1	644032	1.55272e-06
Verticordia_staminosa_subsp._staminosa	1	654994	1.52673e-06
Prasophyllum_morganii	1	657718	1.52041e-06
Gardenia_psidioides	1	733273	1.36089e-06
Conostylis_misera	1	744408	1.34335e-06
Grevillea_dryandroides_subsp._dryandroides	1	754938	1.32461e-06
Boronia_clavata	1	761151	1.3138e-06
Caladenia_hoffmanii	1	777056	1.28691e-06
Marsdenia_paludicola	1	777744	1.28577e-06
Zyzomys_pedunculatus	1	792481	1.26186e-06
Eucalyptus_crucis_subsp._praecipua	1	834028	1.199e-06
Grevillea_pythara	1	976367	1.02421e-06
Solanum_karsense	1	998187	1.00182e-06
Liopholis_kintorei	1	1.03021e+06	9.70675e-07
Baeckea_kandos	1	1.09469e+06	9.13504e-07
Beyeria_lepidopetala	1	1.0947e+06	9.13491e-07
Leucopogon_sp._Coolmunda_(D.Halford_Q1635)	1	1.0947e+06	9.13491e-07
Eremophila_denticulata_subsp._trisulcata	1	1.10447e+06	9.05411e-07
Tylophora_linearis	1	1.13053e+06	8.8454e-07
Olearia_arckaringensis	1	1.13331e+06	8.82369e-07
Eleocharis_papillosa	1	1.20391e+06	8.30624e-07
Asplenium_hookerianum	1	1.21569e+06	8.22576e-07
Prasophyllum_stellatum	1	1.21569e+06	8.22576e-07
Eucalyptus_alligatrix_subsp._miscella	1	1.21995e+06	8.19703e-07
Paragoodia_crenulata	1	1.28153e+06	7.80318e-07
Senecio_behrianus	1	1.28704e+06	7.7698e-07
Prostanthera_clotteniana	1	1.28826e+06	7.76241e-07
Acacia_cochlocarpa_subsp._velutinosa	1	1.3052e+06	7.66165e-07
Carronia_pedicellata	1	1.34772e+06	7.41996e-07
Darwinia_masonii	1	1.34772e+06	7.41996e-07
Pultenaea_setulosa	1	1.34772e+06	7.41996e-07
Allocasuarina_thalassoscopica	1	1.34774e+06	7.41985e-07
Eremochloa_muricata	1	1.35296e+06	7.3912e-07
Pseudemydura_umbrina	1	1.36396e+06	7.33159e-07
Amytornis_modestus_obscurior	1	1.4017e+06	7.13422e-07
Graptophyllum_ilicifolium	1	1.40252e+06	7.13002e-07
Prasophyllum_petilum	1	1.40252e+06	7.13002e-07
Grevillea_humifusa	1	1.40678e+06	7.10843e-07
Schoenia_filifolia_subsp._subulifolia	1	1.40678e+06	7.10842e-07
Grevillea_bracteosa_subsp._howatharra	1	1.41997e+06	7.04238e-07
Philotheca_basistyla	1	1.41997e+06	7.04238e-07
Prasophyllum_diversiflorum	1	1.47637e+06	6.77337e-07
Phascogale_tapoatafa_kimberleyensis	1	1.51081e+06	6.61896e-07
Isopogon_robustus	1	1.52206e+06	6.57003e-07
Pimelea_spinescens_subsp._pubiflora	1	1.52353e+06	6.56371e-07
Acacia_splendens	1	1.52779e+06	6.54541e-07
Eucalyptus_parvula	1	1.53734e+06	6.50473e-07
Frankenia_parvula	1	1.54631e+06	6.467e-07
Leucopogon_nitidus	1	1.58297e+06	6.31723e-07
Thinornis_rubricollis_rubricollis	1	1.59424e+06	6.2726e-07
Acacia_anomala	1	1.60103e+06	6.24599e-07
Livistona_mariae_subsp._mariae	1	1.64948e+06	6.06253e-07
Prostanthera_nudula	1	1.66569e+06	6.00352e-07
Stiphodon_semoni	1	1.67133e+06	5.98328e-07
Nangura_spinosa	1	1.67387e+06	5.97418e-07
Tyto_novaehollandiae_kimberli	1	1.69064e+06	5.91491e-07
Prasophyllum_correctum	1	1.72359e+06	5.80186e-07
Goodenia_arthrotricha	1	1.73195e+06	5.77384e-07
Livistona_lanuginosa	1	1.73348e+06	5.76873e-07
Eremophila_verticillata	1	1.74297e+06	5.73733e-07
Thelymitra_hygrophila	1	1.74453e+06	5.7322e-07
Acacia_lobulata	1	1.74883e+06	5.7181e-07
Verticordia_staminosa_var._cylindracea	1	1.75375e+06	5.70206e-07
Acanthiza_iredalei_rosinae	1	1.7576e+06	5.68958e-07
Prasophyllum_amoenum	1	1.77593e+06	5.63085e-07
Grevillea_involucrata	1	1.7818e+06	5.6123e-07
Prostanthera_spathulata	1	1.80778e+06	5.53164e-07
Micromyrtus_grandis	1	1.81691e+06	5.50386e-07
Paralucia_pyrodiscus_lucida	1	1.82511e+06	5.47913e-07
Diuris_flavescens	1	1.83935e+06	5.4367e-07
Neochmia_phaeton_evangelinae	1	1.84267e+06	5.4269e-07
Stachystemon_nematophorus	1	1.85129e+06	5.40163e-07
Persoonia_pauciflora	1	1.88093e+06	5.31653e-07
Acacia_lanuginophylla	1	1.9144e+06	5.22356e-07
Micropathus_kiernani	1	1.93601e+06	5.16526e-07
Caladenia_argocalla	1	1.93907e+06	5.15604e-07
Gaultheria_viridicarpa_J.B.Williams_subsp._viridicarpa_ms.	1	1.95676e+06	5.11049e-07
Ricinocarpos_brevis	1	1.95909e+06	5.1044e-07
Marianthus_paralius	1	1.96776e+06	5.08192e-07
Tetratheca_paynterae	1	1.97018e+06	5.07568e-07
Androcalva_procumbens	1	1.97022e+06	5.07557e-07
Brachyscome_papillosa	1	2.05071e+06	4.87637e-07
Epthianura_crocea_macgregori	1	2.07533e+06	4.81852e-07
Hemigenia_ramosissima	1	2.07692e+06	4.81482e-07
Eucalyptus_copulans	1	2.07894e+06	4.81015e-07
Amytornis_dorotheae	1	2.1255e+06	4.70478e-07
Xylopia_monosperma	1	2.12656e+06	4.70242e-07
Phyllodes_imperialis_smithersi	1	2.18937e+06	4.56752e-07
Austrostipa_wakoolica	1	2.22353e+06	4.49735e-07
Caladenia_melanema	1	2.24754e+06	4.4493e-07
Bertya_calycina	1	2.24757e+06	4.44924e-07
Prostanthera_eurybioides	1	2.26451e+06	4.41598e-07
Eremophila_ternifolia	1	2.2025e+06	4.39641e-07
Acacia_denticulosa	1	2.27991e+06	4.38614e-07
Chorizema_humile	1	2.30515e+06	4.33812e-07
Dendrobium_mirbelianum	1	2.32116e+06	4.30818e-07
Eucalyptus_synandra	1	2.34087e+06	4.27191e-07
Endiandra_cooperana	1	2.36305e+06	4.23182e-07
Amytornis_merrotsyi_pedleri	1	2.36504e+06	4.22825e-07
Apium_prostratum_subsp._Porongurup_Range_(G.J.Keighery_8631)	1	2.40079e+06	4.16529e-07
Grevillea_iaspicula	1	2.40808e+06	4.15268e-07
Pachyptila_turtur_subantarctica	1	2.46399e+06	4.05846e-07
Litoria_verreauxii_alpina	1	2.47186e+06	4.04554e-07
Boronia_revoluta	1	2.49721e+06	4.00447e-07
Ctenotus_zastictus	1	2.51449e+06	3.97695e-07
Banksia_fuscobractea	1	2.52206e+06	3.96501e-07
Engaewa_reducta	1	2.53438e+06	3.94574e-07
Acacia_ataxiphylla_subsp._magna	1	2.54665e+06	3.92673e-07
Eucalyptus_pulverulenta	1	2.57046e+06	3.89036e-07
Helicteres_macrothrix	1	2.60793e+06	3.83446e-07
Lasiopetalum_sp._Proston_(J.A.Baker_17)	1	2.62514e+06	3.80931e-07
Apatophyllum_olsenii	1	2.63115e+06	3.80061e-07
Ammobium_craspedioides	1	2.63987e+06	3.78807e-07
Roycea_pycnophylloides	1	2.66085e+06	3.7582e-07
Geophaps_smithii_smithii	1	2.69444e+06	3.71135e-07
Zyzomys_palatalis	1	2.70572e+06	3.69587e-07
Atriplex_yeelirrie	1	2.70968e+06	3.69047e-07
Anigozanthos_bicolor_subsp._minor	1	2.73859e+06	3.65151e-07
Petrogale_concinna_monastria	1	2.75929e+06	3.62413e-07
Perameles_gunnii_Victorian_subspecies	1	2.76274e+06	3.61959e-07
Bellatorias_obiri	1	2.76278e+06	3.61954e-07
Eucalyptus_robertsonii_subsp._hemisphaerica	1	2.76709e+06	3.61391e-07
Guichenotia_seorsiflora	1	2.79486e+06	3.578e-07
Atalaya_collina	1	2.83908e+06	3.52227e-07
Vappodes_phalaenopsis	1	2.84342e+06	3.51689e-07
Prasophyllum_sp._Wybong_(C.Phelps_ORG_5269)	1	2.85386e+06	3.50402e-07
Synaphea_quartzitica	1	2.86066e+06	3.4957e-07
Grevillea_wilkinsonii	1	2.8769e+06	3.47596e-07
Calectasia_pignattiana	1	2.89799e+06	3.45067e-07
Thelymitra_dedmaniarum	1	2.90117e+06	3.44688e-07
Homoranthus_decumbens	1	2.92718e+06	3.41625e-07
Cyperus_semifertilis	1	2.93069e+06	3.41217e-07
Pterostylis_cheraphila	1	2.93292e+06	3.40957e-07
Boronia_galbraithiae	1	2.9407e+06	3.40055e-07
Verticordia_spicata_subsp._squamosa	1	2.94171e+06	3.39939e-07
Antipodia_chaostola_leucophaea	1	2.94242e+06	3.39856e-07
Amytornis_barbatus_barbatus	1	2.94265e+06	3.3983e-07
Geocrinia_alba	1	2.94371e+06	3.39707e-07
Acacia_whibleyana	1	2.94696e+06	3.39333e-07
Myoporum_cordifolium	1	2.98353e+06	3.35174e-07
Cyathea_exilis	1	2.99594e+06	3.33785e-07
Acacia_subflexuosa_subsp._capillata	1	3.07466e+06	3.25239e-07		367.097	5.57273e+08	0.268112

## Sheet: Optimistic_0.3_median
Species	B	C	CE		B	C	CE
Bossiaea_oligosperma	106	96710.1	0.00109606		921	5.47513e+08	0.843595
Thesium_australe	17	86574.4	0.000196363
Brachyscias_verecundus	8	113327	7.05924e-05
Epacris_exserta	8	3.45909e+07	2.31275e-07		Umbrella	105
Prasophyllum_pulchellum	7	63185.1	0.000110785		Benefitting	451
Epacris_virgata	7	2.52454e+07	2.77278e-07		Additional	470
Acacia_pharangites	6	22.3714	0.2682
Caladenia_gladiolata	6	10351.4	0.00057963
Cyclodomorphus_praealtus	6	132947	4.51309e-05
Rutidosis_leptorrhynchoides	6	389305	1.54121e-05
Thelymitra_epipactoides	6	442800	1.35501e-05
Tetratheca_juncea	6	27818609	2.15683e-07
Psephotus_chrysopterygius	5	398.121	0.012559
Amytornis_woodwardi	5	2406.48	0.00207772
Verticordia_plumosa_var._vassensis	5	119441	4.18617e-05
Microcorys_eremophiloides	5	140920	3.5481e-05
Prasophyllum_pruinosum	5	462606	1.08083e-05
Thelymitra_stellata	5	612495	8.16333e-06
Acanthophis_hawkei	5	1.14273e+06	4.37549e-06
Engaeus_orramakunna	5	2.2459e+07	2.22628e-07
Litoria_rheocola	4	96.1569	0.0415987
Diuris_micrantha	4	69887.7	5.72346e-05
Leporillus_conditor	4	95780.6	4.17621e-05
Caladenia_macroclavia	4	106391	3.75971e-05
Prasophyllum_milfordense	4	108711	3.67947e-05
Hicksbeachia_pinnatifolia	4	157283	2.54318e-05
Caladenia_tessellata	4	276594	1.44616e-05
Oreixenica_ptunarra	4	375687	1.06472e-05
Rheodytes_leukops	4	395838	1.01051e-05
Boronia_hippopala	4	1.61253e+07	2.48057e-07
Sphenotoma_drummondii	4	1.94198e+07	2.05975e-07
Euphrasia_collina_subsp._osbornii	4	2.36468e+07	1.69156e-07
Acacia_aphylla	3	47.1462	0.0636318
Caladenia_caesarea_subsp._maritima	3	40942.1	7.32743e-05
Almaleea_cambagei	3	51374	5.83953e-05
Minuria_tridens	3	61273.8	4.89606e-05
Ixodia_achillaeoides_subsp._arenicola	3	71557.4	4.19244e-05
Brachyscome_muelleroides	3	90522.5	3.31409e-05
Eleocharis_keigheryi	3	91472.1	3.27969e-05
Prasophyllum_validum	3	117474	2.55377e-05
Pterostylis_pratensis	3	121269	2.47384e-05
Bertya_tasmanica_subsp._tasmanica	3	136712	2.19439e-05
Eucalyptus_pruiniramis	3	148046	2.0264e-05
Pterostylis_psammophila	3	149295	2.00945e-05
Acacia_aristulata	3	156883	1.91225e-05
Callitris_oblonga_subsp._oblonga	3	175033	1.71396e-05
Hakea_trineura	3	197931	1.51568e-05
Hoplogonus_simsoni	3	202364	1.48248e-05
Corymbia_xanthope	3	226431	1.32491e-05
Angophora_inopina	3	292985	1.02395e-05
Eucalyptus_gunnii_subsp._divaricata	3	352014	8.5224e-06
Corunastylis_insignis	3	400992	7.48145e-06
Aprasia_parapulchella	3	547569	5.47876e-06
Conilurus_penicillatus	3	646026	4.64378e-06
Hemiandra_gardneri	3	860410	3.48671e-06
Boronia_hemichiton	3	5.14689e+06	5.82876e-07
Pimelea_pagophila	3	9.79278e+06	3.06348e-07
Boronia_gunnii	3	1.01838e+07	2.94585e-07
Eucalyptus_macarthurii	3	12181164	2.46282e-07
Corybas_dentatus	3	1.27421e+07	2.3544e-07
Boronia_repanda	2	42.761	0.0467716
Ozothamnus_reflexifolius	2	527.89	0.00378867
Dendrobium_bigibbum	2	7131.68	0.000280439
Reedia_spathacea	2	20166.3	9.91752e-05
Caladenia_procera	2	51330.7	3.89631e-05
Eucalyptus_morrisbyi	2	70860.9	2.82243e-05
Prasophyllum_murfetii	2	71799.4	2.78554e-05
Hoplogonus_bornemisszai	2	72057.9	2.77555e-05
Leioproctus_douglasiellus	2	72925.2	2.74254e-05
Eucalyptus_aquatica	2	74925	2.66934e-05
Caladenia_argocalla	2	90509.8	2.20971e-05
Leptomeria_dielsiana	2	95740.7	2.08898e-05
Pomaderris_pilifera_subsp._talpicutica	2	97618.1	2.0488e-05
Triplarina_nowraensis	2	106654	1.87523e-05
Allocasuarina_simulans	2	119958	1.66725e-05
Callistemon_forresterae	2	120233	1.66343e-05
Hoplogonus_vanderschoori	2	133510	1.49801e-05
Thelymitra_jonesii	2	146685	1.36346e-05
Litoria_myola	2	148244	1.34913e-05
Correa_lawrenceana_var._genoensis	2	155952	1.28245e-05
Discocharopa_vigens	2	166326	1.20246e-05
Boronia_deanei	2	167169	1.19639e-05
Rhinonicteris_aurantia_(Pilbara_form)	2	185852	1.07613e-05
Correa_eburnea	2	193121	1.03562e-05
Stylidium_ensatum	2	193880	1.03157e-05
Asperula_asthenes	2	194859	1.02638e-05
Archontophoenix_myolensis	2	199589	1.00206e-05
Lissotes_latidens	2	235767	8.48296e-06
Eucalyptus_parramattensis_subsp._decadens	2	266959	7.49179e-06
Prasophyllum_bagoense	2	275078	7.27067e-06
Pomaderris_pallida	2	280317	7.13477e-06
Thelymitra_adorata	2	290360	6.88799e-06
Swainsona_recta	2	301146	6.6413e-06
Corunastylis_littoralis	2	364050	5.49376e-06
Prasophyllum_innubum	2	364253	5.49068e-06
Milyeringa_veritas	2	378283	5.28705e-06
Engaeus_spinicaudatus	2	506138	3.95149e-06
Craterocephalus_fluviatilis	2	541666	3.69231e-06
Engaeus_yabbimunna	2	653612	3.05992e-06
Egernia_rugosa	2	671699	2.97753e-06
Andersonia_pinaster	2	5156098	3.8789e-07
Calytrix_breviseta_subsp._breviseta	2	5.24056e+06	3.81638e-07
Synaphea_sp._Fairbridge_Farm_(D._Papenfus_696)	2	6.38632e+06	3.13169e-07
Tetratheca_gunnii	2	8496280	2.35397e-07
Gastrolobium_luteifolium	2	9.8507e+06	2.03031e-07
Sclerolaena_blakei	1	8.4	0.119048
Boronia_quadrilata	1	16.09	0.0621504
Boronia_viridiflora	1	19.8091	0.0504818
Eriocaulon_australasicum	1	25.7783	0.0387923
Bertya_pinifolia	1	26.0764	0.0383489
Eleocharis_retroflexa	1	30.1507	0.0331667
Acacia_handonis	1	43.7223	0.0228716
Acacia_imitans	1	88.0436	0.011358
Acacia_depressa	1	275.47	0.00363016
Acacia_equisetifolia	1	519.49	0.00192497
Pomaderris_gilmourii_var._cana	1	519.49	0.00192497
Grevillea_acanthifolia_subsp._paludosa	1	640.435	0.00156144
Hypocalymma_longifolium	1	692.864	0.00144329
Nematolepis_squamea_subsp._coriacea	1	722.293	0.00138448
Eucalyptus_sp._Howes_Swamp_Creek_(M.Doherty_26)	1	787.4	0.00127
Bertya_ernestiana	1	969.403	0.00103156
Ordtrachia_septentrionalis	1	1034.17	0.000966955
Acacia_deuteroneura	1	1146.61	0.000872136
Scaevola_macrophylla	1	1215.38	0.000822788
Eucalyptus_mooreana	1	1820.8	0.000549211
Hibiscus_brennanii	1	1962.73	0.000509494
Hybanthus_cymulosus	1	2085.08	0.000479597
Sarcochilus_hirticalcar	1	3367.97	0.000296915
Caladenia_williamsiae	1	3384.05	0.000295503
Lichenostomus_melanops_cassidix	1	4373.37	0.000228657
Ctenopterella_blechnoides	1	5458.31	0.000183207
Phascogale_tapoatafa_kimberleyensis	1	5594.1	0.00017876
Sclerolaena_walkeri	1	7190.15	0.000139079
Dipodium_pictum	1	7737.55	0.00012924
Phalaenopsis_amabilis_subsp._rosenstromii	1	7879.56	0.000126911
Gyrostemon_reticulatus	1	8145.52	0.000122767
Phaius_pictus	1	8273.26	0.000120871
Cyperus_cephalotes	1	8407.98	0.000118935
Drosera_prolifera	1	8738.38	0.000114438
Frankenia_conferta	1	8842.63	0.000113089
Pandanus_spiralis_var._flammeus	1	11022.7	9.07222e-05
Phebalium_glandulosum_subsp._eglandulosum	1	11394.9	8.77589e-05
Aristida_granitica	1	12756.8	7.83893e-05
Brachyscome_muelleri	1	14274.2	7.00566e-05
Atalaya_brevialata	1	14579.5	6.85894e-05
Dendrobium_antennatum	1	14638.6	6.83126e-05
Caladenia_woolcockiorum	1	16270.4	6.14614e-05
Eucalyptus_canobolensis	1	16285.2	6.14053e-05
Macadamia_jansenii	1	16395.5	6.09923e-05
Chlamydogobius_micropterus	1	17510.8	5.71075e-05
Prasophyllum_morganii	1	18831.8	5.31018e-05
Codonocarpus_pyramidalis	1	18942	5.27929e-05
Acacia_flocktoniae	1	21247.6	4.70641e-05
Zieria_obcordata	1	21538.2	4.64291e-05
Grevillea_dryandroides_subsp._dryandroides	1	21615.4	4.62634e-05
Dasycercus_cristicauda	1	23347.5	4.28312e-05
Solanum_sulphureum	1	24544.1	4.0743e-05
Wurmbea_calcicola	1	26174.4	3.82053e-05
Sagina_diemensis	1	26693.9	3.74618e-05
Lastreopsis_walleri	1	27024	3.70041e-05
Daviesia_dielsii	1	27537.6	3.6314e-05
Omphalea_celata	1	27976.9	3.57437e-05
Caladenia_atroclavia	1	29009.2	3.44719e-05
Habenaria_maccraithii	1	29457.8	3.39468e-05
Prostanthera_nudula	1	30091.2	3.32323e-05
Eucryphia_wilkiei	1	32224.5	3.10323e-05
Tylophora_linearis	1	32369.3	3.08935e-05
Conostylis_misera	1	32847.3	3.04439e-05
Galaxias_johnstoni	1	32890.8	3.04037e-05
Kardomia_granitica	1	32930.9	3.03666e-05
Duma_horrida_subsp._abdita	1	32995.7	3.03069e-05
Caladenia_hoffmanii	1	33574.4	2.97846e-05
Leptospermum_deanei	1	33651.3	2.97165e-05
Boronia_clavata	1	34263.3	2.91858e-05
Pseudantechinus_mimulus	1	34399.4	2.90703e-05
Thelymitra_matthewsii	1	34606.8	2.8896e-05
Euphrasia_crassiuscula_subsp._glandulifera	1	35110.2	2.84817e-05
Epthianura_crocea_tunneyi	1	35165.3	2.84371e-05
Pterostylis_tenuissima	1	35575.8	2.8109e-05
Olearia_arckaringensis	1	37066.4	2.69786e-05
Caladenia_cremna	1	37974.8	2.63332e-05
Ozothamnus_eriocephalus	1	38158.3	2.62066e-05
Tribonanthes_purpurea	1	39404.3	2.5378e-05
Goodenia_quadrifida	1	44353.8	2.2546e-05
Epilobium_brunnescens_subsp._beaugleholei	1	44777.8	2.23325e-05
Grevillea_rivularis	1	45603.2	2.19283e-05
Lucasium_occultum	1	49088.6	2.03713e-05
Ornduffia_calthifolia	1	50395.3	1.98431e-05
Baeckea_kandos	1	51306.2	1.94908e-05
Caladenia_campbellii	1	51306.2	1.94908e-05
Beyeria_lepidopetala	1	51322.3	1.94847e-05
Leucopogon_sp._Coolmunda_(D.Halford_Q1635)	1	51322.3	1.94847e-05
Asplenium_hookerianum	1	51825.7	1.92954e-05
Prasophyllum_stellatum	1	51825.7	1.92954e-05
Eucalyptus_alligatrix_subsp._miscella	1	51834.1	1.92923e-05
Homoranthus_darwinioides	1	52460.2	1.90621e-05
Neochmia_phaeton_evangelinae	1	52759.4	1.8954e-05
Amytornis_dorotheae	1	55954.3	1.78717e-05
Acacia_phasmoides	1	56127.2	1.78167e-05
Eleocharis_papillosa	1	56590.6	1.76708e-05
Acacia_carneorum	1	59719	1.67451e-05
Paragoodia_crenulata	1	59730.3	1.67419e-05
Graptophyllum_ilicifolium	1	60233.7	1.6602e-05
Grevillea_humifusa	1	60242.1	1.65997e-05
Senecio_behrianus	1	60363	1.65664e-05
Liopholis_slateri_slateri	1	61693	1.62093e-05
Eucalyptus_crucis_subsp._praecipua	1	62402.1	1.60251e-05
Prostanthera_clotteniana	1	63098.2	1.58483e-05
Carronia_pedicellata	1	63165.3	1.58315e-05
Darwinia_masonii	1	63165.3	1.58315e-05
Litoria_lorica	1	63165.3	1.58315e-05
Pultenaea_setulosa	1	63165.3	1.58315e-05
Eremochloa_muricata	1	63175.7	1.58289e-05
Pterostylis_rubenachii	1	63175.7	1.58289e-05
Allocasuarina_thalassoscopica	1	63185.1	1.58265e-05
Acacia_courtii	1	63804.9	1.56728e-05
Grevillea_bracteosa_subsp._howatharra	1	66073.9	1.51346e-05
Philotheca_basistyla	1	66073.9	1.51346e-05
Pseudemydura_umbrina	1	66803.2	1.49693e-05
Marsdenia_paludicola	1	68380.1	1.46241e-05
Verticordia_staminosa_subsp._staminosa	1	69207.3	1.44493e-05
Pterostylis_sinuata	1	69588.1	1.43703e-05
Geophaps_smithii_smithii	1	70124.8	1.42603e-05
Isopogon_robustus	1	71357.9	1.40139e-05
Solanum_karsense	1	72231.3	1.38444e-05
Leucopogon_nitidus	1	73527.1	1.36004e-05
Amytornis_modestus_obscurior	1	74025.3	1.35089e-05
Goodenia_arthrotricha	1	74166.7	1.34831e-05
Livistona_lanuginosa	1	74935.3	1.33448e-05
Eucalyptus_parvula	1	76052.4	1.31488e-05
Nangura_spinosa	1	77314.6	1.29342e-05
Litoria_verreauxii_alpina	1	78377.1	1.27588e-05
Acacia_cochlocarpa_subsp._velutinosa	1	78898.9	1.26744e-05
Frankenia_parvula	1	79458.7	1.25851e-05
Grevillea_involucrata	1	83025.9	1.20444e-05
Eucalyptus_infera	1	83163.3	1.20245e-05
Tasmanipatus_anophthalmus	1	83657.9	1.19534e-05
Stiphodon_semoni	1	83816.9	1.19308e-05
Androcalva_procumbens	1	83991.6	1.1906e-05
Genoplesium_tectum	1	88599.2	1.12868e-05
Prasophyllum_diversiflorum	1	89905.4	1.11228e-05
Acanthiza_iredalei_rosinae	1	91214.6	1.09632e-05
Tetratheca_paynterae	1	91996.3	1.087e-05
Micromyrtus_grandis	1	92669.3	1.07911e-05
Ricinocarpos_brevis	1	95651.8	1.04546e-05
Brachyscome_papillosa	1	95756.4	1.04432e-05
Epthianura_crocea_macgregori	1	95788.7	1.04396e-05
Gossia_gonoclada	1	96796.9	1.03309e-05
Hemigenia_ramosissima	1	96805.7	1.033e-05
Acacia_anomala	1	96816.7	1.03288e-05
Acacia_denticulosa	1	97631.7	1.02426e-05
Eucalyptus_copulans	1	97814.1	1.02235e-05
Amytornis_merrotsyi_pedleri	1	102385	9.76704e-06
Phyllodes_imperialis_smithersi	1	102612	9.74541e-06
Zyzomys_pedunculatus	1	102665	9.74038e-06
Apium_prostratum_subsp._Porongurup_Range_(G.J.Keighery_8631)	1	103106	9.69874e-06
Grevillea_iaspicula	1	103121	9.69739e-06
Thelymitra_hygrophila	1	103988	9.61648e-06
Verticordia_spicata_subsp._squamosa	1	105148	9.51043e-06
Caladenia_melanema	1	105343	9.4928e-06
Bertya_calycina	1	105372	9.49022e-06
Prostanthera_spathulata	1	105752	9.45613e-06
Helicteres_macrothrix	1	105774	9.45413e-06
Pterostylis_chlorogramma	1	105994	9.43447e-06
Gaultheria_viridicarpa_J.B.Williams_subsp._viridicarpa_ms.	1	106391	9.39928e-06
Callistemon_megalongensis	1	106412	9.3974e-06
Pityrodia_scabra	1	106549	9.38535e-06
Livistona_mariae_subsp._mariae	1	106779	9.36511e-06
Chorizema_humile	1	107099	9.33717e-06
Prasophyllum_amoenum	1	107728	9.28262e-06
Engaewa_reducta	1	107740	9.28162e-06
Banksia_fuscobractea	1	108001	9.25914e-06
Endiandra_cooperana	1	110752	9.02916e-06
Brachychiton_sp._Ormeau_(L.H.Bird_AQ435851)	1	111036	9.00605e-06
Chordifex_abortivus	1	111340	8.98153e-06
Boronia_revoluta	1	111542	8.96523e-06
Graptophyllum_reticulatum	1	111548	8.96473e-06
Liopholis_kintorei	1	111944	8.933e-06
Austrostipa_wakoolica	1	112214	8.91154e-06
Zyzomys_palatalis	1	112578	8.88275e-06
Stachystemon_nematophorus	1	112994	8.85002e-06
Eucalyptus_synandra	1	113187	8.83491e-06
Melichrus_sp._Newfoundland_State_Forest_(P.Gilmour_7852)	1	113221	8.83225e-06
Marianthus_paralius	1	113561	8.80587e-06
Paralucia_pyrodiscus_lucida	1	114880	8.70475e-06
Dendrobium_mirbelianum	1	115222	8.67888e-06
Eremophila_denticulata_subsp._trisulcata	1	115439	8.66261e-06
Micropathus_kiernani	1	117439	8.51509e-06
Prasophyllum_validum	1	117474	8.51256e-06
Xylopia_monosperma	1	118202	8.46007e-06
Prasophyllum_petilum	1	120226	8.31767e-06
Schoenia_filifolia_subsp._subulifolia	1	120237	8.31694e-06
Acacia_lanuginophylla	1	120668	8.2872e-06
Pimelea_spinescens_subsp._pubiflora	1	120746	8.28188e-06
Acacia_splendens	1	120754	8.2813e-06
Ammobium_craspedioides	1	122619	8.15537e-06
Apatophyllum_olsenii	1	122634	8.15432e-06
Bellatorias_obiri	1	124398	8.03872e-06
Tyto_novaehollandiae_kimberli	1	125297	7.98105e-06
Boronia_galbraithiae	1	125363	7.9768e-06
Atriplex_yeelirrie	1	125861	7.94524e-06
Bertya_ingramii	1	126110	7.92956e-06
Geocrinia_alba	1	126874	7.88185e-06
Eucalyptus_robertsonii_subsp._hemisphaerica	1	129728	7.70845e-06
Perameles_gunnii_Victorian_subspecies	1	131443	7.60786e-06
Atalaya_collina	1	132408	7.55241e-06
Diuris_flavescens	1	133178	7.50874e-06
Synaphea_quartzitica	1	134150	7.45434e-06
Grevillea_wilkinsonii	1	134182	7.45256e-06
Denhamia_parvifolia	1	134612	7.42877e-06
Guichenotia_seorsiflora	1	135315	7.39014e-06
Acacia_lauta	1	136122	7.34637e-06
Cyperus_semifertilis	1	136692	7.31569e-06
Astrotricha_crassifolia	1	136702	7.31519e-06
Antipodia_chaostola_leucophaea	1	137948	7.24911e-06
Amytornis_barbatus_barbatus	1	138513	7.21956e-06
Tecticornia_flabelliformis	1	138641	7.21288e-06
Anigozanthos_bicolor_subsp._minor	1	138719	7.20882e-06
Myoporum_cordifolium	1	139229	7.18242e-06
Vappodes_phalaenopsis	1	139269	7.18033e-06
Ctenotus_zastictus	1	139853	7.15038e-06
Verticordia_staminosa_var._cylindracea	1	142539	7.01561e-06
Acacia_vassalii	1	144445	6.92304e-06
Acacia_sciophanes	1	144512	6.91985e-06
Eucalyptus_ceracea	1	145161	6.88889e-06
Homoranthus_decumbens	1	145346	6.88015e-06
Zieria_tuberculata	1	146706	6.81636e-06
Cyathea_exilis	1	147004	6.80254e-06
Diuris_pedunculata	1	148112	6.75165e-06
Persoonia_pauciflora	1	148666	6.72651e-06
Diplazium_pallidum	1	148891	6.71631e-06
Grevillea_scortechinii_subsp._scortechinii	1	150143	6.66032e-06
Solanum_dissectum	1	150335	6.6518e-06
Aristida_annua	1	150961	6.62422e-06
Prasophyllum_correctum	1	152760	6.54621e-06
Acacia_whibleyana	1	152960	6.53767e-06
Acacia_lobulata	1	155535	6.42944e-06
Acacia_praemorsa	1	155568	6.42804e-06
Acacia_pubifolia	1	155608	6.42641e-06
Pachyptila_turtur_subantarctica	1	156042	6.40855e-06
Calophyllum_bicolor	1	156418	6.39311e-06
Corymbia_leptoloma	1	157451	6.35119e-06
Dendrobium_nindii	1	158856	6.29503e-06
Prostanthera_discolor	1	159000	6.28929e-06
Acacia_leptalea	1	160548	6.22869e-06
Asplenium_wildii	1	160551	6.22856e-06
Eucalyptus_pulverulenta	1	161331	6.19844e-06
Corymbia_clandestina	1	162881	6.13945e-06
Baloskion_longipes	1	163124	6.1303e-06
Prostanthera_eurybioides	1	163962	6.09899e-06
Caladenia_orientalis	1	164050	6.09572e-06
Eremophila_verticillata	1	164280	6.08716e-06
Dasymalla_axillaris	1	165658	6.03651e-06
Eucalyptus_paedoglauca	1	165958	6.02564e-06
Acacia_araneosa	1	166090	6.02084e-06
Acacia_gordonii	1	166946	5.98995e-06
Pomaderris_subplicata	1	166994	5.98823e-06
Eryngium_fontanum	1	167462	5.97151e-06
Conostylis_lepidospermoides	1	170085	5.87943e-06
Acacia_brachypoda	1	170373	5.86949e-06
Amytornis_merrotsyi_merrotsyi	1	170582	5.86226e-06
Thelymitra_dedmaniarum	1	171436	5.83309e-06
Calectasia_pignattiana	1	172118	5.80996e-06
Prostanthera_palustris	1	172160	5.80854e-06
Roycea_pycnophylloides	1	172355	5.80197e-06
Adclarkia_dawsonensis	1	172829	5.78608e-06
Tetratheca_nephelioides	1	173514	5.76323e-06
Eremophila_lactea	1	173596	5.76051e-06
Acacia_cochlocarpa_subsp._cochlocarpa	1	175556	5.69621e-06
Pseudophryne_corroboree	1	175604	5.69462e-06
Corymbia_rhodops	1	176965	5.65084e-06
Budawangia_gnidioides	1	179100	5.58348e-06
Acacia_curranii	1	181587	5.50701e-06
Mogurnda_clivicola	1	182857	5.46875e-06
Eucalyptus_scoparia	1	183746	5.44228e-06
Leionema_obtusifolium	1	184006	5.4346e-06
Alloxylon_flammeum	1	184309	5.42566e-06
Barbarea_australis	1	184578	5.41778e-06
Eremophila_rostrata	1	184634	5.41612e-06
Hydriastele_costata	1	185855	5.38053e-06
Philotheca_sporadica	1	185905	5.37909e-06
Capparis_thozetiana	1	187365	5.33718e-06
Goodenia_integerrima	1	187593	5.33069e-06
Eremophila_scaberula	1	188374	5.30858e-06
Eucalyptus_pachycalyx_subsp._banyabba	1	190533	5.24844e-06
Oreisplanus_munionga_larana	1	194726	5.13542e-06
Megascolides_australis	1	196095	5.09958e-06
Acacia_ammophila	1	197420	5.06533e-06
Eucalyptus_cadens	1	198638	5.03427e-06
Neisosperma_kilneri	1	200233	4.99418e-06
Nematolepis_wilsonii	1	201336	4.96681e-06
Drummondita_ericoides	1	203598	4.91165e-06
Austrostipa_metatoris	1	204418	4.89195e-06
Genoplesium_vernale	1	204445	4.89129e-06
Drakaea_concolor	1	207281	4.82437e-06
Eremophila_denticulata_subsp._denticulata	1	208105	4.80527e-06
Caladenia_bryceana_subsp._bryceana	1	208748	4.79045e-06
Solanum_johnsonianum	1	208936	4.78616e-06
Acacia_purpureopetala	1	209083	4.78279e-06
Symonanthus_bancroftii	1	210438	4.752e-06
Euphrasia_collina_subsp._muelleri	1	210750	4.74496e-06
Prostanthera_cryptandroides_subsp._cryptandroides	1	211093	4.73725e-06
Samadera_sp._Moonee_Creek_(J.King_s.n._Nov._1949)	1	211317	4.73222e-06
Leucopogon_spectabilis	1	213763	4.67808e-06
Marsdenia_brevifolia	1	215228	4.64623e-06
Ctenotus_angusticeps	1	217071	4.60679e-06
Petrogale_concinna_monastria	1	218645	4.57362e-06
Acacia_auratiflora	1	218656	4.57339e-06
Hibbertia_crispula	1	220537	4.5344e-06
Dodonaea_procumbens	1	222689	4.49057e-06
Hylacola_pyrrhopygia_parkeri	1	223201	4.48027e-06
Lasiopetalum_sp._Proston_(J.A.Baker_17)	1	224365	4.45702e-06
Grevillea_pythara	1	224437	4.45559e-06
Pomaderris_vacciniifolia	1	224894	4.44653e-06
Thinornis_rubricollis_rubricollis	1	226052	4.42377e-06
Acacia_ataxiphylla_subsp._magna	1	226489	4.41522e-06
Eucalyptus_absita	1	227046	4.4044e-06
Astrotricha_roddii	1	228342	4.37939e-06
Phebalium_daviesii	1	229867	4.35034e-06
Hibbertia_priceana	1	230886	4.33114e-06
Euphrasia_arguta	1	233620	4.28045e-06
Allocasuarina_glareicola	1	235693	4.2428e-06
Conostylis_dielsii_subsp._teres	1	237299	4.21409e-06
Galaxias_truttaceus_hesperius	1	238571	4.19162e-06
Acrophyllum_australe	1	239689	4.17207e-06
Acacia_menzelii	1	241402	4.14248e-06
Grevillea_glossadenia	1	243952	4.09916e-06
Notomys_aquilo	1	244272	4.09379e-06
Boronia_adamsiana	1	245078	4.08034e-06
Acacia_grandifolia	1	245325	4.07623e-06
Philotheca_ericifolia	1	246524	4.05641e-06
Eucalyptus_benthamii	1	250242	3.99613e-06
Actephila_foetida	1	252063	3.96727e-06
Acacia_subflexuosa_subsp._capillata	1	252572	3.95927e-06
Sophora_fraseri	1	254570	3.92819e-06
Neoroepera_buxifolia	1	254829	3.92419e-06
Ophidiocephalus_taeniatus	1	256931	3.8921e-06
Acacia_attenuata	1	259530	3.85312e-06
Caladenia_elegans	1	259759	3.84973e-06
Myoporum_turbinatum	1	260652	3.83653e-06
Acacia_insolita_subsp._recurva	1	261916	3.81802e-06
Eremophila_subteretifolia	1	263646	3.79296e-06
Petrogale_xanthopus_xanthopus	1	263959	3.78846e-06
Eremophila_viscida	1	264244	3.78439e-06
Pterostylis_commutata	1	265380	3.76819e-06
Eucalyptus_nicholii	1	265654	3.76429e-06
Acacia_caerulescens	1	266540	3.75178e-06
Prasophyllum_sp._Wybong_(C.Phelps_ORG_5269)	1	268503	3.72435e-06
Zoothera_lunulata_halmaturina	1	272376	3.6714e-06
Pterostylis_gibbosa	1	286958	3.48483e-06
Boronia_capitata_subsp._capitata	1	287102	3.48308e-06
Grevillea_corrugata	1	290820	3.43855e-06
Bossiaea_peninsularis	1	290825	3.43849e-06
Galaxias_fuscus	1	291291	3.43299e-06
Pultenaea_parviflora	1	292812	3.41516e-06
Falcunculus_frontatus_whitei	1	292985	3.41315e-06
Petrogale_sharmani	1	294653	3.39383e-06
Caladenia_bryceana_subsp._cracens	1	300050	3.33278e-06
Sclerolaena_napiformis	1	303838	3.29123e-06
Veronica_parnkalliana	1	304904	3.27972e-06
Pterostylis_mirabilis	1	314282	3.18185e-06
Acacia_volubilis	1	314974	3.17487e-06
Caladenia_lodgeana	1	317990	3.14475e-06
Eremophila_resinosa	1	320900	3.11624e-06
Persoonia_mollis_subsp._maxima	1	324649	3.08025e-06
Lerista_allanae	1	328068	3.04815e-06
Chingia_australis	1	333079	3.00229e-06
Lachnagrostis_adamsonii	1	334701	2.98774e-06
Pterostylis_cheraphila	1	337300	2.96472e-06
Dichanthium_queenslandicum	1	338925	2.9505e-06
Rutidosis_leiolepis	1	343053	2.915e-06
Gastrolobium_diabolophyllum	1	343204	2.91372e-06
Parsonsia_larcomensis	1	346861	2.883e-06
Amytornis_textilis_myall	1	354314	2.82236e-06
Epacris_hamiltonii	1	371837	2.68935e-06
Comesperma_oblongatum	1	374288	2.67174e-06
Eucalyptus_alligatrix_subsp._limaensis	1	374296	2.67169e-06
Mesembriomys_gouldii_rattoides	1	376095	2.6589e-06
Probosciger_aterrimus_macgillivrayi	1	377022	2.65236e-06
Dipodium_campanulatum	1	388761	2.57227e-06
Pseudomys_pilligaensis	1	388981	2.57082e-06
Asterolasia_elegans	1	390040	2.56384e-06
Caladenia_versicolor	1	392378	2.54856e-06
Macrozamia_machinii	1	393493	2.54134e-06
Pachycephala_rufogularis	1	393820	2.53923e-06
Ogyris_subterrestris_petrina	1	395173	2.53054e-06
Acacia_crombiei	1	398448	2.50974e-06
Miniopterus_orianae_bassanii	1	404339	2.47317e-06
Eucalyptus_caleyi_subsp._ovendenii	1	416877	2.39879e-06
Conostylis_seorsiflora_subsp._trichophylla	1	431858	2.31558e-06
Acacia_aprica	1	433628	2.30613e-06
Eremophila_virens	1	437420	2.28613e-06
Stipiturus_malachurus_intermedius	1	441588	2.26456e-06
Stipiturus_mallee	1	449805	2.22318e-06
Potorous_tridactylus_tridactylus	1	458708	2.18004e-06
Eucalyptus_cuprea	1	459160	2.17789e-06
Hakea_aculeata	1	461720	2.16581e-06
Galaxias_tanycephalus	1	466550	2.14339e-06
Frankenia_plicata	1	473459	2.11211e-06
Egernia_stokesii_badia	1	476799	2.09732e-06
Mesembriomys_macrurus	1	485713	2.05883e-06
Sminthopsis_douglasi	1	487069	2.05309e-06
Perameles_gunnii_gunnii	1	489279	2.04382e-06
Conospermum_densiflorum_subsp._unicephalatum	1	490452	2.03893e-06
Acanthocladium_dockeri	1	491102	2.03624e-06
Sternula_nereis_nereis	1	494442	2.02248e-06
Cyclopsitta_diophthalma_coxeni	1	498290	2.00686e-06
Macrozamia_macdonnellii	1	505347	1.97884e-06
Eucalyptus_leprophloia	1	515947	1.93818e-06
Wurmbea_tubulosa	1	519744	1.92402e-06
Cycas_megacarpa	1	529813	1.88746e-06
Conostylis_micrantha	1	532878	1.8766e-06
Liasis_olivaceus_barroni	1	543715	1.8392e-06
Mesembriomys_gouldii_gouldii	1	544245	1.83741e-06
Adclarkia_dulacca	1	562868	1.77661e-06
Acacia_spilleriana	1	565794	1.76743e-06
Cycas_ophiolitica	1	578661	1.72813e-06
Eucalyptus_rhodantha	1	585389	1.70827e-06
Stipiturus_malachurus_parimeda	1	600862	1.66427e-06
Pultenaea_trichophylla	1	601941	1.66129e-06
Grevillea_dryandroides_subsp._hirsuta	1	636312	1.57155e-06
Ceyx_azureus_diemenensis	1	637121	1.56956e-06
Banksia_sphaerocarpa_var._dolichostyla	1	638142	1.56705e-06
Psophodes_nigrogularis_leucogaster	1	680884	1.46868e-06
Gymnobelideus_leadbeateri	1	688534	1.45236e-06
Phascogale_calura	1	690667	1.44788e-06
Lerista_vittata	1	695073	1.4387e-06
Malurus_coronatus_coronatus	1	695239	1.43835e-06
Calyptorhynchus_banksii_naso	1	703211	1.42205e-06
Eucalyptus_beardiana	1	711853	1.40479e-06
Cajanus_mareebensis	1	712882	1.40276e-06
Amytornis_modestus	1	793236	1.26066e-06
Petrogale_xanthopus_celeris	1	803072	1.24522e-06
Myriophyllum_lapidicola	1	822298	1.2161e-06
Isoodon_auratus_barrowensis	1	874654	1.14331e-06
Grevillea_scapigera	1	899734	1.11144e-06
Sminthopsis_psammophila	1	1.21475e+06	8.23216e-07
Petrogale_concinna_canescens	1	1.30279e+06	7.67586e-07
Tiliqua_adelaidensis	1	1.34637e+06	7.42738e-07
Geophaps_scripta_scripta	1	1.46141e+06	6.84273e-07
Poephila_cincta_cincta	1	1.48463e+06	6.7357e-07
Dasyurus_maculatus_gracilis	1	1.56529e+06	6.38859e-07
Calyptorhynchus_banksii_graptogyne	1	1.69008e+06	5.91687e-07
Eulamprus_tympanum_marnieae	1	1.86426e+06	5.36406e-07
Petrogale_lateralis_lateralis	1	1.95293e+06	5.12051e-07
Dasyurus_maculatus_maculatus_(SE_mainland_population)	1	2.32285e+06	4.30507e-07
Dasyurus_maculatus_maculatus_(Tasmanian_population)	1	3.45393e+06	2.89526e-07
Gastrolobium_papilio	1	5.11095e+06	1.95658e-07
Lasiopetalum_pterocarpum	1	5.14399e+06	1.94402e-07
Acacia_chapmanii_subsp._australis	1	5.15555e+06	1.93966e-07
Notelaea_ipsviciensis	1	5.169e+06	1.93461e-07
Euphrasia_sp._Bivouac_Bay_(W.R.Barker_7626_et_al.)	1	5.17308e+06	1.93309e-07
Commersonia_erythrogyna	1	5.17434e+06	1.93262e-07
Conostylis_setigera_subsp._dasys	1	5.20453e+06	1.9214e-07
Pterostylis_lepida	1	5.2052e+06	1.92116e-07
Acacia_recurvata	1	5.20661e+06	1.92064e-07
Allocasuarina_fibrosa	1	5216324	1.91706e-07
Banksia_vincentia	1	5.28603e+06	1.89178e-07
Epacris_limbata	1	6.27402e+06	1.59387e-07
Lomatia_tasmanica	1	6.27402e+06	1.59387e-07
Verticordia_fimbrilepis_subsp._australis	1	6.27415e+06	1.59384e-07
Isopogon_uncinatus	1	6306257	1.58573e-07
Adenanthos_eyrei	1	6.33719e+06	1.57799e-07
Eucalyptus_crispata	1	6.3372e+06	1.57799e-07
Chamelaucium_sp._Cataby_(G.J.Keighery_11009)	1	6.37976e+06	1.56746e-07
Grevillea_calliantha	1	6.42141e+06	1.55729e-07
Eucalyptus_dolorosa	1	7.09724e+06	1.409e-07
Eucalyptus_crenulata	1	7116464	1.40519e-07
Gastrolobium_appressum	1	7.16859e+06	1.39498e-07
Lambertia_orbifolia	1	7.16944e+06	1.39481e-07
Banksia_oligantha	1	7.18878e+06	1.39106e-07
Diospyros_mabacea	1	7.23121e+06	1.38289e-07
Eucalyptus_x_balanites	1	7.77588e+06	1.28603e-07
Hibbertia_puberula_subsp._glabrescens	1	7.81395e+06	1.27976e-07
Hibbertia_tenuis	1	7.81491e+06	1.27961e-07		921	5.47513e+08	0.843595

## Sheet: Pessimistic_0.3_median
Species	B	C	CE			B	C	CE		Terrestrial threatened species	1777
Dianella_amoena	2.16667	738091	2.9355e-06			715.444	5.50126e+08	0.524649		Priority species benefits	0.402614
Cepobaculum_carronii	1.5	17258.9	8.69115e-05
Acacia_axillaris	1.5	297022	5.05013e-06
Hipposideros_semoni	1.5	939722	1.59622e-06
Caladenia_anthracina	1.33333	119064	1.11984e-05			Umbrella	7
Macadamia_tetraphylla	1.22222	243279	5.02395e-06			Benefitting	10.4444
Arthraxon_hispidus	1.22222	402145	3.03926e-06			Additional	705
Sclerolaena_blakei	1	8.4	0.119048
Boronia_quadrilata	1	16.09	0.0621504
Boronia_viridiflora	1	19.8091	0.0504818
Acacia_pharangites	1	22.3714	0.0447
Eriocaulon_australasicum	1	25.7783	0.0387923
Bertya_pinifolia	1	26.0764	0.0383489
Eleocharis_retroflexa	1	30.1507	0.0331667
Boronia_repanda	1	42.761	0.0233858
Acacia_handonis	1	43.7223	0.0228716
Acacia_aphylla	1	47.1462	0.0212106
Acacia_imitans	1	88.0436	0.011358
Litoria_rheocola	1	96.1569	0.0103997
Litoria_nannotis	1	122.076	0.00744304
Litoria_nannotis	1	122.076	0.00744304
Acacia_depressa	1	275.47	0.00363016
Psephotus_chrysopterygius	1	398.121	0.0025118
Trisyntopa_scatophaga	1	398.121	0.0025118
Acacia_equisetifolia	1	519.49	0.00192496
Pomaderris_gilmourii_var._cana	1	519.49	0.00192496
Ozothamnus_reflexifolius	1	527.89	0.00189433
Grevillea_acanthifolia_subsp._paludosa	1	640.435	0.00156144
Hypocalymma_longifolium	1	692.863	0.00144329
Nematolepis_squamea_subsp._coriacea	1	722.293	0.00138448
Eucalyptus_sp._Howes_Swamp_Creek_(M.Doherty_26)	1	787.4	0.00127
Bertya_ernestiana	1	969.403	0.00103156
Ordtrachia_septentrionalis	1	1034.17	0.000966955
Acacia_deuteroneura	1	1146.61	0.000872136
Scaevola_macrophylla	1	1215.38	0.000822788
Eucalyptus_mooreana	1	1820.79	0.000549211
Hibiscus_brennanii	1	1962.73	0.000509494
Hybanthus_cymulosus	1	2085.08	0.000479597
Amytornis_woodwardi	1	2406.48	0.000415544
Sarcochilus_hirticalcar	1	3367.97	0.000296915
Caladenia_williamsiae	1	3384.05	0.000295503
Lichenostomus_melanops_cassidix	1	4373.37	0.000228657
Ctenopterella_blechnoides	1	5458.31	0.000183207
Phascogale_tapoatafa_kimberleyensis	1	5594.1	0.00017876
Dendrobium_bigibbum	1	7131.68	0.000140219
Sclerolaena_walkeri	1	7190.15	0.000139079
Dipodium_pictum	1	7737.55	0.00012924
Phalaenopsis_amabilis_subsp._rosenstromii	1	7879.57	0.000126911
Gyrostemon_reticulatus	1	8145.53	0.000122767
Phaius_pictus	1	8273.26	0.000120871
Cyperus_cephalotes	1	8407.98	0.000118935
Drosera_prolifera	1	8738.38	0.000114438
Frankenia_conferta	1	8842.63	0.000113089
Anthocercis_gracilis	1	8927.47	0.000112014
Caladenia_gladiolata	1	10351.4	9.6605e-05
Pandanus_spiralis_var._flammeus	1	11022.7	9.07222e-05
Aristida_granitica	1	12756.8	7.83893e-05
Acacia_pygmaea	1	12780.1	7.70901e-05
Brachyscome_muelleri	1	14274.2	7.00566e-05
Atalaya_brevialata	1	14579.5	6.85894e-05
Dendrobium_antennatum	1	14638.6	6.83126e-05
Caladenia_woolcockiorum	1	16270.4	6.14614e-05
Eucalyptus_canobolensis	1	16285.3	6.14053e-05
Macadamia_jansenii	1	16395.5	6.09923e-05
Caladenia_behrii	1	16776.1	5.96086e-05
Chlamydogobius_micropterus	1	17510.8	5.71075e-05
Prasophyllum_morganii	1	18831.8	5.31018e-05
Codonocarpus_pyramidalis	1	18942	5.27929e-05
Reedia_spathacea	1	20166.3	4.95876e-05
Acacia_flocktoniae	1	21247.6	4.70641e-05
Zieria_obcordata	1	21538.2	4.64291e-05
Grevillea_dryandroides_subsp._dryandroides	1	21615.4	4.62634e-05
Caladenia_rigida	1	22599.6	4.42486e-05
Dasycercus_cristicauda	1	23347.5	4.28312e-05
Solanum_sulphureum	1	24544.1	4.0743e-05
Bothriochloa_bunyensis	1	25476.5	3.92519e-05
Wurmbea_calcicola	1	26174.4	3.82053e-05
Sagina_diemensis	1	26693.9	3.74618e-05
Daviesia_dielsii	1	27537.6	3.6314e-05
Omphalea_celata	1	27976.9	3.57437e-05
Caladenia_atroclavia	1	29009.1	3.44719e-05
Habenaria_maccraithii	1	29457.8	3.39468e-05
Prostanthera_nudula	1	30091.2	3.32323e-05
Gardenia_psidioides	1	30949.8	3.23104e-05
Eucryphia_wilkiei	1	32224.4	3.10323e-05
Tylophora_linearis	1	32369.3	3.08935e-05
Conostylis_misera	1	32847.3	3.04439e-05
Galaxias_johnstoni	1	32890.8	3.04037e-05
Kardomia_granitica	1	32930.9	3.03666e-05
Duma_horrida_subsp._abdita	1	32995.7	3.03069e-05
Caladenia_hoffmanii	1	33574.4	2.97846e-05
Leptospermum_deanei	1	33651.3	2.97165e-05
Boronia_clavata	1	34263.3	2.91858e-05
Pseudantechinus_mimulus	1	34399.4	2.90703e-05
Thelymitra_matthewsii	1	34606.8	2.8896e-05
Euphrasia_crassiuscula_subsp._glandulifera	1	35110.2	2.84817e-05
Epthianura_crocea_tunneyi	1	35165.3	2.84371e-05
Olearia_arckaringensis	1	37066.4	2.69786e-05
Caladenia_cremna	1	37974.8	2.63332e-05
Ozothamnus_eriocephalus	1	38158.3	2.62066e-05
Tribonanthes_purpurea	1	39404.3	2.5378e-05
Caladenia_caesarea_subsp._maritima	1	40942.1	2.44248e-05
Goodenia_quadrifida	1	44353.8	2.2546e-05
Epilobium_brunnescens_subsp._beaugleholei	1	44777.8	2.23325e-05
Grevillea_rivularis	1	45603.2	2.19283e-05
Lucasium_occultum	1	49088.6	2.03713e-05
Ornduffia_calthifolia	1	50395.3	1.98431e-05
Baeckea_kandos	1	51306.2	1.94908e-05
Caladenia_campbellii	1	51306.2	1.94908e-05
Beyeria_lepidopetala	1	51322.3	1.94847e-05
Leucopogon_sp._Coolmunda_(D.Halford_Q1635)	1	51322.3	1.94847e-05
Caladenia_procera	1	51330.7	1.94815e-05
Asplenium_hookerianum	1	51825.7	1.92955e-05
Prasophyllum_stellatum	1	51825.7	1.92955e-05
Eucalyptus_alligatrix_subsp._miscella	1	51834.1	1.92923e-05
Homoranthus_darwinioides	1	52460.1	1.90621e-05
Neochmia_phaeton_evangelinae	1	52759.4	1.8954e-05
Amytornis_dorotheae	1	55954.4	1.78717e-05
Acacia_phasmoides	1	56127.2	1.78167e-05
Eleocharis_papillosa	1	56590.6	1.76708e-05
Acacia_carneorum	1	59719	1.67451e-05
Selaginella_andrewsii	1	59722.6	1.67441e-05
Paragoodia_crenulata	1	59730.3	1.67419e-05
Zieria_prostrata	1	60086.3	1.66427e-05
Graptophyllum_ilicifolium	1	60233.7	1.6602e-05
Grevillea_humifusa	1	60242.1	1.65997e-05
Senecio_behrianus	1	60363	1.65664e-05
Minuria_tridens	1	61273.8	1.63202e-05
Liopholis_slateri_slateri	1	61693	1.62093e-05
Eucalyptus_crucis_subsp._praecipua	1	62402.1	1.60251e-05
Prostanthera_clotteniana	1	63098.2	1.58483e-05
Carronia_pedicellata	1	63165.3	1.58315e-05
Darwinia_masonii	1	63165.3	1.58315e-05
Litoria_lorica	1	63165.3	1.58315e-05
Pultenaea_setulosa	1	63165.3	1.58315e-05
Eremochloa_muricata	1	63175.7	1.58289e-05
Pterostylis_rubenachii	1	63175.7	1.58289e-05
Allocasuarina_thalassoscopica	1	63185.1	1.58265e-05
Prasophyllum_pulchellum	1	63185.1	1.58265e-05
Acacia_courtii	1	63804.9	1.56728e-05
Grevillea_bracteosa_subsp._howatharra	1	66073.9	1.51346e-05
Philotheca_basistyla	1	66073.9	1.51346e-05
Pseudemydura_umbrina	1	66803.2	1.49693e-05
Taudactylus_pleione	1	67061.1	1.49118e-05
Marsdenia_paludicola	1	68380.1	1.46241e-05
Verticordia_staminosa_subsp._staminosa	1	69207.3	1.44493e-05
Pterostylis_sinuata	1	69588.1	1.43703e-05
Diuris_micrantha	1	69887.7	1.43087e-05
Geophaps_smithii_smithii	1	70124.8	1.42603e-05
Eucalyptus_morrisbyi	1	70860.9	1.41122e-05
Isopogon_robustus	1	71357.9	1.40139e-05
Prasophyllum_murfetii	1	71799.4	1.39277e-05
Hoplogonus_bornemisszai	1	72057.9	1.38777e-05
Solanum_karsense	1	72231.3	1.38444e-05
Pterostylis_cucullata	1	72617.2	1.37708e-05
Leioproctus_douglasiellus	1	72925.2	1.37127e-05
Leucopogon_nitidus	1	73527.1	1.36004e-05
Amytornis_modestus_obscurior	1	74025.3	1.35089e-05
Goodenia_arthrotricha	1	74166.7	1.34831e-05
Eucalyptus_aquatica	1	74925	1.33467e-05
Livistona_lanuginosa	1	74935.3	1.33448e-05
Eucalyptus_parvula	1	76052.4	1.31488e-05
Nangura_spinosa	1	77314.6	1.29342e-05
Boronia_keysii	1	77683	1.28728e-05
Litoria_verreauxii_alpina	1	78377.1	1.27588e-05
Acacia_cochlocarpa_subsp._velutinosa	1	78898.9	1.26744e-05
Frankenia_parvula	1	79458.7	1.25852e-05
Prasophyllum_incorrectum	1	80086.4	1.24865e-05
Phlegmariurus_dalhousieanus	1	82870.5	1.2067e-05
Grevillea_involucrata	1	83025.9	1.20444e-05
Eucalyptus_infera	1	83163.3	1.20245e-05
Tasmanipatus_anophthalmus	1	83657.9	1.19534e-05
Stiphodon_semoni	1	83816.9	1.19308e-05
Androcalva_procumbens	1	83991.6	1.19059e-05
Eremophila_ternifolia	1	82518	1.18803e-05
Thesium_australe	1	86574.4	1.15508e-05
Genoplesium_tectum	1	88599.2	1.12868e-05
Prasophyllum_diversiflorum	1	89905.4	1.11228e-05
Caladenia_argocalla	1	90509.7	1.10485e-05
Brachyscome_muelleroides	1	90522.5	1.1047e-05
Acanthiza_iredalei_rosinae	1	91214.6	1.09632e-05
Eleocharis_keigheryi	1	91472.1	1.09323e-05
Tetratheca_paynterae	1	91996.3	1.087e-05
Micromyrtus_grandis	1	92669.3	1.07911e-05
Hipposideros_inornatus	1	95352.5	1.04874e-05
Ricinocarpos_brevis	1	95651.7	1.04546e-05
Leptomeria_dielsiana	1	95740.7	1.04449e-05
Brachyscome_papillosa	1	95756.4	1.04432e-05
Leporillus_conditor	1	95780.7	1.04405e-05
Epthianura_crocea_macgregori	1	95788.7	1.04396e-05
Gossia_gonoclada	1	96796.9	1.03309e-05
Hemigenia_ramosissima	1	96805.7	1.033e-05
Acacia_anomala	1	96816.7	1.03288e-05
Pomaderris_pilifera_subsp._talpicutica	1	97618.1	1.0244e-05
Acacia_denticulosa	1	97631.7	1.02426e-05
Eucalyptus_copulans	1	97814.1	1.02235e-05
Uvidicolus_sphyrurus	1	98839.8	1.01174e-05
Allocasuarina_defungens	1	99215.3	1.00791e-05
Amytornis_merrotsyi_pedleri	1	102385	9.76704e-06
Phyllodes_imperialis_smithersi	1	102612	9.74541e-06
Zyzomys_pedunculatus	1	102665	9.74038e-06
Apium_prostratum_subsp._Porongurup_Range_(G.J.Keighery_8631)	1	103106	9.69874e-06
Grevillea_iaspicula	1	103121	9.69739e-06
Thelymitra_hygrophila	1	103988	9.61648e-06
Verticordia_spicata_subsp._squamosa	1	105148	9.51043e-06
Caladenia_melanema	1	105343	9.4928e-06
Bertya_calycina	1	105372	9.49022e-06
Prostanthera_spathulata	1	105752	9.45613e-06
Helicteres_macrothrix	1	105774	9.45413e-06
Pterostylis_chlorogramma	1	105994	9.43447e-06
Caladenia_macroclavia	1	106391	9.39928e-06
Gaultheria_viridicarpa_J.B.Williams_subsp._viridicarpa_ms.	1	106391	9.39928e-06
Callistemon_megalongensis	1	106412	9.3974e-06
Pityrodia_scabra	1	106549	9.38535e-06
Triplarina_nowraensis	1	106654	9.37616e-06
Livistona_mariae_subsp._mariae	1	106779	9.36511e-06
Chorizema_humile	1	107099	9.33717e-06
Prasophyllum_amoenum	1	107728	9.28262e-06
Engaewa_reducta	1	107740	9.28162e-06
Banksia_fuscobractea	1	108001	9.25914e-06
Prasophyllum_milfordense	1	108711	9.19868e-06
Endiandra_cooperana	1	110752	9.02916e-06
Brachychiton_sp._Ormeau_(L.H.Bird_AQ435851)	1	111036	9.00605e-06
Chordifex_abortivus	1	111340	8.98153e-06
Zieria_ingramii	1	111476	8.97052e-06
Boronia_revoluta	1	111542	8.96523e-06
Graptophyllum_reticulatum	1	111548	8.96473e-06
Liopholis_kintorei	1	111944	8.933e-06
Austrostipa_wakoolica	1	112214	8.91154e-06
Zyzomys_palatalis	1	112578	8.88275e-06
Stachystemon_nematophorus	1	112994	8.85002e-06
Eucalyptus_synandra	1	113187	8.83491e-06
Melichrus_sp._Newfoundland_State_Forest_(P.Gilmour_7852)	1	113221	8.83225e-06
Brachyscias_verecundus	1	113327	8.82404e-06
Marianthus_paralius	1	113561	8.80587e-06
Vappodes_lithocola	1	113167	8.78921e-06
Paralucia_pyrodiscus_lucida	1	114880	8.70475e-06
Dendrobium_mirbelianum	1	115222	8.67888e-06
Eremophila_denticulata_subsp._trisulcata	1	115439	8.66261e-06
Dichanthium_setosum	1	116459	8.58672e-06
Micropathus_kiernani	1	117439	8.51509e-06
Prasophyllum_validum	1	117474	8.51256e-06
Xylopia_monosperma	1	118202	8.46007e-06
Allocasuarina_simulans	1	119958	8.33623e-06
Prasophyllum_petilum	1	120226	8.31767e-06
Callistemon_forresterae	1	120233	8.31717e-06
Schoenia_filifolia_subsp._subulifolia	1	120237	8.31694e-06
Acacia_lanuginophylla	1	120668	8.2872e-06
Pimelea_spinescens_subsp._pubiflora	1	120746	8.28188e-06
Acacia_splendens	1	120754	8.2813e-06
Pterostylis_pratensis	1	121269	8.24613e-06
Prasophyllum_pallidum	1	122329	8.17469e-06
Ammobium_craspedioides	1	122619	8.15537e-06
Apatophyllum_olsenii	1	122634	8.15432e-06
Caladenia_viridescens	1	124344	8.0422e-06
Bellatorias_obiri	1	124398	8.03872e-06
Tyto_novaehollandiae_kimberli	1	125297	7.98105e-06
Boronia_galbraithiae	1	125363	7.9768e-06
Atriplex_yeelirrie	1	125861	7.94524e-06
Bertya_ingramii	1	126110	7.92956e-06
Geocrinia_alba	1	126874	7.88185e-06
Eucalyptus_robertsonii_subsp._hemisphaerica	1	129728	7.70845e-06
Lysiosepalum_abollatum	1	128787	7.70037e-06
Hoplocephalus_bungaroides	1	129953	7.6951e-06
Perameles_gunnii_Victorian_subspecies	1	131443	7.60786e-06
Atalaya_collina	1	132408	7.55241e-06
Cyclodomorphus_praealtus	1	132947	7.52181e-06
Diuris_flavescens	1	133178	7.50874e-06
Hoplogonus_vanderschoori	1	133510	7.49005e-06
Synaphea_quartzitica	1	134150	7.45434e-06
Grevillea_wilkinsonii	1	134182	7.45256e-06
Colobanthus_curtisiae	1	134557	7.43182e-06
Denhamia_parvifolia	1	134612	7.42877e-06
Guichenotia_seorsiflora	1	135315	7.39014e-06
Acacia_lauta	1	136122	7.34637e-06
Cyperus_semifertilis	1	136692	7.31569e-06
Astrotricha_crassifolia	1	136702	7.31519e-06
Bertya_tasmanica_subsp._tasmanica	1	136712	7.31463e-06
Antipodia_chaostola_leucophaea	1	137948	7.24911e-06
Corchorus_cunninghamii	1	138400	7.22544e-06
Amytornis_barbatus_barbatus	1	138513	7.21956e-06
Tecticornia_flabelliformis	1	138641	7.21288e-06
Anigozanthos_bicolor_subsp._minor	1	138719	7.20882e-06
Myoporum_cordifolium	1	139229	7.18242e-06
Vappodes_phalaenopsis	1	139269	7.18033e-06
Bulbophyllum_globuliforme	1	139417	7.1727e-06
Ctenotus_zastictus	1	139853	7.15038e-06
Microcorys_eremophiloides	1	140920	7.0962e-06
Verticordia_staminosa_var._cylindracea	1	142539	7.01561e-06
Litoria_dayi	1	139776	6.92825e-06
Acacia_vassalii	1	144445	6.92304e-06
Acacia_sciophanes	1	144512	6.91985e-06
Eucalyptus_ceracea	1	145161	6.88889e-06
Homoranthus_decumbens	1	145346	6.88015e-06
Thelymitra_jonesii	1	146685	6.81732e-06
Zieria_tuberculata	1	146706	6.81636e-06
Cyathea_exilis	1	147004	6.80254e-06
Eucalyptus_pruiniramis	1	148046	6.75467e-06
Diuris_pedunculata	1	148112	6.75165e-06
Litoria_myola	1	148244	6.74564e-06
Persoonia_pauciflora	1	148666	6.72651e-06
Diplazium_pallidum	1	148891	6.71631e-06
Pterostylis_psammophila	1	149295	6.69816e-06
Eucalyptus_raveretiana	1	150143	6.66032e-06
Grevillea_scortechinii_subsp._scortechinii	1	150143	6.66032e-06
Solanum_dissectum	1	150335	6.6518e-06
Aristida_annua	1	150961	6.62422e-06
Tympanocryptis_condaminensis	1	151781	6.58842e-06
Prasophyllum_correctum	1	152760	6.54621e-06
Acacia_whibleyana	1	152960	6.53767e-06
Stylidium_coroniforme	1	153079	6.53258e-06
Acacia_lobulata	1	155535	6.42944e-06
Acacia_praemorsa	1	155568	6.42804e-06
Acacia_pubifolia	1	155608	6.42641e-06
Correa_lawrenceana_var._genoensis	1	155952	6.41223e-06
Pachyptila_turtur_subantarctica	1	156042	6.40855e-06
Calophyllum_bicolor	1	156418	6.39311e-06
Acacia_aristulata	1	156883	6.37417e-06
Hicksbeachia_pinnatifolia	1	157283	6.35795e-06
Eucalyptus_x_phylacis	1	157420	6.35242e-06
Corymbia_leptoloma	1	157451	6.3512e-06
Dendrobium_nindii	1	158856	6.29503e-06
Prostanthera_discolor	1	159000	6.28929e-06
Acacia_leptalea	1	160547	6.22869e-06
Asplenium_wildii	1	160551	6.22856e-06
Melanotaenia_eachamensis	1	160801	6.21885e-06
Eucalyptus_pulverulenta	1	161331	6.19844e-06
Corymbia_clandestina	1	162881	6.13945e-06
Baloskion_longipes	1	163124	6.1303e-06
Prostanthera_eurybioides	1	163961	6.09899e-06
Caladenia_orientalis	1	164049	6.09572e-06
Eremophila_verticillata	1	164280	6.08716e-06
Dasymalla_axillaris	1	165659	6.03651e-06
Eucalyptus_paedoglauca	1	165958	6.02564e-06
Acacia_araneosa	1	166090	6.02084e-06
Discocharopa_vigens	1	166326	6.01231e-06
Acacia_gordonii	1	166946	5.98995e-06
Pomaderris_subplicata	1	166994	5.98823e-06
Boronia_deanei	1	167169	5.98196e-06
Eryngium_fontanum	1	167462	5.97151e-06
Conostylis_lepidospermoides	1	170085	5.87943e-06
Acacia_brachypoda	1	170373	5.86949e-06
Amytornis_merrotsyi_merrotsyi	1	170583	5.86226e-06
Thelymitra_dedmaniarum	1	171436	5.83309e-06
Calectasia_pignattiana	1	172118	5.80996e-06
Prostanthera_palustris	1	172160	5.80854e-06
Roycea_pycnophylloides	1	172355	5.80197e-06
Adclarkia_dawsonensis	1	172829	5.78608e-06
Caladenia_dienema	1	173514	5.76323e-06
Tetratheca_nephelioides	1	173514	5.76323e-06
Eremophila_lactea	1	173596	5.76051e-06
Callitris_oblonga_subsp._oblonga	1	175033	5.71321e-06
Acacia_cochlocarpa_subsp._cochlocarpa	1	175555	5.6962e-06
Pseudophryne_corroboree	1	175604	5.69462e-06
Corymbia_rhodops	1	176965	5.65084e-06
Budawangia_gnidioides	1	179100	5.58348e-06
Synaphea_stenoloba	1	179404	5.57401e-06
Phaius_australis	1	180197	5.54947e-06
Acacia_curranii	1	181587	5.50701e-06
Mogurnda_clivicola	1	182857	5.46875e-06
Macadamia_integrifolia	1	183516	5.44911e-06
Eucalyptus_scoparia	1	183747	5.44228e-06
Leionema_obtusifolium	1	184006	5.4346e-06
Alloxylon_flammeum	1	184309	5.42566e-06
Barbarea_australis	1	184578	5.41778e-06
Eremophila_rostrata	1	184634	5.41612e-06
Rhinonicteris_aurantia_(Pilbara_form)	1	185852	5.38063e-06
Hydriastele_costata	1	185855	5.38053e-06
Philotheca_sporadica	1	185905	5.37909e-06
Capparis_thozetiana	1	187365	5.33718e-06
Goodenia_integerrima	1	187593	5.33068e-06
Eremophila_scaberula	1	188374	5.30858e-06
Myrmecodia_beccarii	1	189489	5.27735e-06
Eucalyptus_recta	1	189863	5.26695e-06
Eucalyptus_pachycalyx_subsp._banyabba	1	190533	5.24844e-06
Baloghia_marmorata	1	191476	5.22258e-06
Caladenia_intuta	1	192197	5.203e-06
Correa_eburnea	1	193121	5.1781e-06
Stylidium_ensatum	1	193880	5.15783e-06
Oreisplanus_munionga_larana	1	194726	5.13542e-06
Asperula_asthenes	1	194859	5.13192e-06
Megascolides_australis	1	196095	5.09957e-06
Acacia_ammophila	1	197420	5.06533e-06
Hakea_trineura	1	197931	5.05227e-06
Eucalyptus_cadens	1	198638	5.03427e-06
Archontophoenix_myolensis	1	199589	5.01029e-06
Neisosperma_kilneri	1	200233	4.99418e-06
Nematolepis_wilsonii	1	201336	4.96681e-06
Hoplogonus_simsoni	1	202364	4.94159e-06
Drummondita_ericoides	1	203598	4.91165e-06
Daviesia_euphorbioides	1	204323	4.89422e-06
Austrostipa_metatoris	1	204418	4.89195e-06
Genoplesium_vernale	1	204445	4.89129e-06
Litoria_littlejohni	1	206170	4.85036e-06
Cynanchum_elegans	1	207042	4.82995e-06
Drakaea_concolor	1	207281	4.82437e-06
Eremophila_denticulata_subsp._denticulata	1	208105	4.80527e-06
Caladenia_bryceana_subsp._bryceana	1	208748	4.79045e-06
Solanum_johnsonianum	1	208936	4.78616e-06
Acacia_purpureopetala	1	209083	4.7828e-06
Symonanthus_bancroftii	1	210438	4.752e-06
Euphrasia_collina_subsp._muelleri	1	210750	4.74496e-06
Prostanthera_cryptandroides_subsp._cryptandroides	1	211093	4.73725e-06
Samadera_sp._Moonee_Creek_(J.King_s.n._Nov._1949)	1	211317	4.73222e-06
Allocasuarina_emuina	1	211810	4.72121e-06
Leucopogon_spectabilis	1	213763	4.67808e-06
Marsdenia_brevifolia	1	215228	4.64623e-06
Acriopsis_emarginata	1	215508	4.64021e-06
Ctenotus_angusticeps	1	217071	4.60679e-06
Petrogale_concinna_monastria	1	218645	4.57362e-06
Acacia_auratiflora	1	218656	4.57339e-06
Rhizanthella_slateri	1	219023	4.56573e-06
Tropilis_callitrophilis	1	219023	4.56573e-06
Caladenia_pumila	1	219255	4.56091e-06
Veronica_derwentiana_subsp._homalodonta	1	219600	4.55374e-06
Hibbertia_crispula	1	220537	4.5344e-06
Prasophyllum_fuscum	1	222466	4.49507e-06
Dodonaea_procumbens	1	222689	4.49057e-06
Hylacola_pyrrhopygia_parkeri	1	223201	4.48026e-06
Lasiopetalum_sp._Proston_(J.A.Baker_17)	1	224365	4.45702e-06
Grevillea_pythara	1	224437	4.45559e-06
Pomaderris_vacciniifolia	1	224895	4.44653e-06
Diuris_purdiei	1	224988	4.44468e-06
Thinornis_rubricollis_rubricollis	1	226052	4.42377e-06
Acacia_terminalis_subsp._terminalis_MS	1	226222	4.42043e-06
Corymbia_xanthope	1	226431	4.41636e-06
Acacia_ataxiphylla_subsp._magna	1	226489	4.41522e-06
Eucalyptus_absita	1	227046	4.4044e-06
Astrotricha_roddii	1	228342	4.37939e-06
Pterostylis_saxicola	1	229720	4.35313e-06
Phebalium_daviesii	1	229867	4.35034e-06
Heleioporus_australiacus	1	230629	4.33596e-06
Hibbertia_priceana	1	230886	4.33114e-06
Lepidium_peregrinum	1	232463	4.30175e-06
Euphrasia_arguta	1	233620	4.28045e-06
Allocasuarina_glareicola	1	235693	4.2428e-06
Lissotes_latidens	1	235767	4.24148e-06
Conostylis_dielsii_subsp._teres	1	237299	4.21409e-06
Galaxias_truttaceus_hesperius	1	238571	4.19162e-06
Boronia_umbellata	1	238846	4.18679e-06
Acrophyllum_australe	1	239689	4.17207e-06
Acacia_menzelii	1	241401	4.14248e-06
Corynocarpus_rupestris_subsp._rupestris	1	242082	4.13083e-06
Grevillea_glossadenia	1	243953	4.09916e-06
Notomys_aquilo	1	244272	4.09379e-06
Desmodium_acanthocladum	1	245061	4.08062e-06
Boronia_adamsiana	1	245078	4.08034e-06
Acacia_grandifolia	1	245325	4.07623e-06
Philotheca_ericifolia	1	246524	4.05641e-06
Eucalyptus_benthamii	1	250242	3.99613e-06
Amphibromus_fluitans	1	251753	3.97215e-06
Actephila_foetida	1	252063	3.96727e-06
Acacia_subflexuosa_subsp._capillata	1	252572	3.95927e-06
Sophora_fraseri	1	254570	3.92819e-06
Neoroepera_buxifolia	1	254829	3.92419e-06
Thaumatoperla_alpina	1	255149	3.91928e-06
Ophidiocephalus_taeniatus	1	256931	3.8921e-06
Acacia_attenuata	1	259530	3.85312e-06
Caladenia_elegans	1	259759	3.84973e-06
Cassinia_rugata	1	260399	3.84026e-06
Myoporum_turbinatum	1	260652	3.83653e-06
Acacia_insolita_subsp._recurva	1	261916	3.81802e-06
Eremophila_subteretifolia	1	263646	3.79296e-06
Petrogale_xanthopus_xanthopus	1	263959	3.78846e-06
Eremophila_viscida	1	264244	3.78439e-06
Pterostylis_commutata	1	265379	3.76819e-06
Eucalyptus_nicholii	1	265654	3.76429e-06
Acacia_caerulescens	1	266540	3.75178e-06
Eucalyptus_parramattensis_subsp._decadens	1	266959	3.7459e-06
Prasophyllum_sp._Wybong_(C.Phelps_ORG_5269)	1	268503	3.72435e-06
Zoothera_lunulata_halmaturina	1	272376	3.6714e-06
Caladenia_actensis	1	272781	3.66595e-06
Melaleuca_sciotostyla	1	273994	3.64971e-06
Caladenia_tessellata	1	276594	3.61541e-06
Pomaderris_pallida	1	280317	3.56739e-06
Pterostylis_gibbosa	1	286958	3.48483e-06
Boronia_capitata_subsp._capitata	1	287102	3.48308e-06
Macadamia_ternifolia	1	288090	3.47113e-06
Thelymitra_adorata	1	290360	3.444e-06
Grevillea_corrugata	1	290820	3.43855e-06
Bossiaea_peninsularis	1	290825	3.43849e-06
Galaxias_fuscus	1	291291	3.43299e-06
Pultenaea_parviflora	1	292812	3.41516e-06
Angophora_inopina	1	292985	3.41315e-06
Falcunculus_frontatus_whitei	1	292985	3.41315e-06
Petrogale_sharmani	1	294653	3.39383e-06
Caladenia_bryceana_subsp._cracens	1	300049	3.33278e-06
Swainsona_recta	1	301146	3.32065e-06
Archidendron_lovelliae	1	301453	3.31727e-06
Sclerolaena_napiformis	1	303838	3.29123e-06
Veronica_parnkalliana	1	304904	3.27972e-06
Samadera_bidwillii	1	309089	3.23531e-06
Triunia_robusta	1	312243	3.20263e-06
Pterostylis_mirabilis	1	314282	3.18185e-06
Acacia_volubilis	1	314974	3.17487e-06
Caladenia_lodgeana	1	317990	3.14475e-06
Eremophila_resinosa	1	320900	3.11624e-06
Haloragis_exalata_subsp._exalata	1	322337	3.10235e-06
Persoonia_mollis_subsp._maxima	1	324649	3.08025e-06
Lepidium_hyssopifolium	1	327909	3.04963e-06
Lerista_allanae	1	328068	3.04815e-06
Chingia_australis	1	333079	3.00229e-06
Lachnagrostis_adamsonii	1	334701	2.98774e-06
Pterostylis_cheraphila	1	337300	2.96472e-06
Dichanthium_queenslandicum	1	338925	2.9505e-06
Rutidosis_leiolepis	1	343053	2.915e-06
Gastrolobium_diabolophyllum	1	343204	2.91372e-06
Parsonsia_larcomensis	1	346861	2.883e-06
Eucalyptus_gunnii_subsp._divaricata	1	352014	2.8408e-06
Amytornis_textilis_myall	1	354314	2.82236e-06
Grevillea_brachystylis_subsp._grandis	1	355236	2.81503e-06
Syzygium_moorei	1	356761	2.803e-06
Rutidosis_heterogama	1	356880	2.80206e-06
Pommerhelix_duralensis	1	358115	2.7924e-06
Eucalyptus_rubida_subsp._barbigerorum	1	358334	2.79069e-06
Haloragis_exalata_subsp._velutina	1	363586	2.75038e-06
Corunastylis_littoralis	1	364050	2.74688e-06
Melaleuca_biconvexa	1	364093	2.74655e-06
Dendrobium_johannis	1	368504	2.71368e-06
Epacris_hamiltonii	1	371837	2.68935e-06
Comesperma_oblongatum	1	374288	2.67174e-06
Eucalyptus_alligatrix_subsp._limaensis	1	374295	2.67169e-06
Thersites_mitchellae	1	374644	2.6692e-06
Liopholis_guthega	1	375297	2.66456e-06
Furina_dunmalli	1	375516	2.663e-06
Oreixenica_ptunarra	1	375687	2.66179e-06
Mesembriomys_gouldii_rattoides	1	376095	2.6589e-06
Probosciger_aterrimus_macgillivrayi	1	377022	2.65237e-06
Milyeringa_veritas	1	378283	2.64352e-06
Dipodium_campanulatum	1	388761	2.57227e-06
Pseudomys_pilligaensis	1	388981	2.57082e-06
Rutidosis_leptorrhynchoides	1	389305	2.56868e-06
Asterolasia_elegans	1	390040	2.56384e-06
Caladenia_versicolor	1	392378	2.54856e-06
Drakaea_micrantha	1	393099	2.54389e-06
Macrozamia_machinii	1	393493	2.54134e-06
Pachycephala_rufogularis	1	393821	2.53923e-06
Ogyris_subterrestris_petrina	1	395173	2.53054e-06
Rheodytes_leukops	1	395838	2.52629e-06
Acacia_crombiei	1	398448	2.50974e-06
Turnix_melanogaster	1	399111	2.50557e-06
Corunastylis_insignis	1	400992	2.49382e-06
Miniopterus_orianae_bassanii	1	404339	2.47317e-06
Xerochrysum_palustre	1	405906	2.46362e-06
Conostylis_seorsiflora_subsp._trichophylla	1	431858	2.31558e-06
Acacia_aprica	1	433628	2.30613e-06
Eremophila_virens	1	437419	2.28613e-06
Stipiturus_malachurus_intermedius	1	441588	2.26456e-06
Thelymitra_epipactoides	1	442800	2.25835e-06
Stipiturus_mallee	1	449805	2.22318e-06
Potorous_tridactylus_tridactylus	1	458708	2.18004e-06
Eucalyptus_cuprea	1	459160	2.17789e-06
Hakea_aculeata	1	461720	2.16581e-06
Prasophyllum_pruinosum	1	462606	2.16167e-06
Galaxias_tanycephalus	1	466550	2.14339e-06
Frankenia_plicata	1	473459	2.11211e-06
Cryptocarya_foetida	1	475032	2.10512e-06
Grevillea_parviflora_subsp._parviflora	1	475657	2.10235e-06
Egernia_stokesii_badia	1	476799	2.09732e-06
Mesembriomys_macrurus	1	485713	2.05883e-06
Sminthopsis_douglasi	1	487069	2.0531e-06
Pimelea_spicata	1	487647	2.05066e-06
Perameles_gunnii_gunnii	1	489279	2.04382e-06
Conospermum_densiflorum_subsp._unicephalatum	1	490452	2.03893e-06
Acanthocladium_dockeri	1	491102	2.03624e-06
Sternula_nereis_nereis	1	494442	2.02248e-06
Erythrura_gouldiae	1	495027	2.02009e-06
Pseudomys_oralis	1	497445	2.01027e-06
Cyclopsitta_diophthalma_coxeni	1	498290	2.00687e-06
Macrozamia_macdonnellii	1	505347	1.97884e-06
Engaeus_spinicaudatus	1	506138	1.97575e-06
Eucalyptus_leprophloia	1	515947	1.93818e-06
Wurmbea_tubulosa	1	519744	1.92402e-06
Mixophyes_fleayi	1	521997	1.91572e-06
Adclarkia_cameroni	1	525747	1.90205e-06
Chalinolobus_dwyeri	1	527036	1.8974e-06
Olearia_pannosa_subsp._pannosa	1	527251	1.89663e-06
Cycas_megacarpa	1	529813	1.88746e-06
Conostylis_micrantha	1	532879	1.8766e-06
Craterocephalus_fluviatilis	1	541666	1.84616e-06
Liasis_olivaceus_barroni	1	543715	1.8392e-06
Mesembriomys_gouldii_gouldii	1	544245	1.83741e-06
Aprasia_parapulchella	1	547569	1.82625e-06
Adclarkia_dulacca	1	562869	1.77661e-06
Acacia_spilleriana	1	565794	1.76743e-06
Cycas_ophiolitica	1	578661	1.72813e-06
Petrogale_coenensis	1	584264	1.71156e-06
Eucalyptus_rhodantha	1	585389	1.70827e-06
Delma_torquata	1	598886	1.66977e-06
Stipiturus_malachurus_parimeda	1	600862	1.66427e-06
Pultenaea_trichophylla	1	601941	1.66129e-06
Denisonia_maculata	1	611967	1.63408e-06
Thelymitra_stellata	1	612495	1.63267e-06
Cryptostylis_hunteriana	1	625452	1.59884e-06
Idiosoma_nigrum	1	634687	1.5755e-06
Grevillea_dryandroides_subsp._hirsuta	1	636312	1.57156e-06
Ceyx_azureus_diemenensis	1	637121	1.56956e-06
Banksia_sphaerocarpa_var._dolichostyla	1	638142	1.56705e-06
Conilurus_penicillatus	1	646026	1.54793e-06
Engaeus_yabbimunna	1	653612	1.52996e-06
Petrogale_penicillata	1	661265	1.51225e-06
Synemon_plana	1	661858	1.5109e-06
Tympanocryptis_pinguicolla	1	664154	1.50568e-06
Egernia_rugosa	1	671699	1.48876e-06
Eulamprus_leuraensis	1	675264	1.4809e-06
Acacia_bynoeana	1	677509	1.47599e-06
Psophodes_nigrogularis_leucogaster	1	680884	1.46868e-06
Gymnobelideus_leadbeateri	1	688534	1.45236e-06
Pseudocheirus_occidentalis	1	689456	1.45042e-06
Phascogale_calura	1	690667	1.44788e-06
Lerista_vittata	1	695073	1.4387e-06
Malurus_coronatus_coronatus	1	695239	1.43835e-06
Mixophyes_iteratus	1	701937	1.42463e-06
Calyptorhynchus_banksii_naso	1	703211	1.42205e-06
Anomalopus_mackayi	1	710772	1.40692e-06
Eucalyptus_beardiana	1	711853	1.40478e-06
Antechinus_bellus	1	712282	1.40394e-06
Cajanus_mareebensis	1	712882	1.40276e-06
Delma_impar	1	746487	1.33961e-06
Genoplesium_baueri	1	748195	1.33655e-06
Acacia_pubescens	1	748773	1.33552e-06
Pseudomys_australis	1	756356	1.32213e-06
Caladenia_tensa	1	785707	1.27274e-06
Amytornis_modestus	1	793236	1.26066e-06
Pelargonium_sp._Striatellum_(G.W.Carr_10345)	1	797271	1.25428e-06
Petrogale_xanthopus_celeris	1	803071	1.24522e-06
Polytelis_alexandrae	1	814068	1.2284e-06
Myriophyllum_lapidicola	1	822298	1.2161e-06
Atrichornis_rufescens	1	832025	1.20189e-06
Acacia_pinguifolia	1	850885	1.17525e-06
Hemiandra_gardneri	1	860410	1.16224e-06
Xeromys_myoides	1	874358	1.1437e-06
Isoodon_auratus_barrowensis	1	874654	1.14331e-06
Grevillea_scapigera	1	899734	1.11144e-06
Pimelea_spinescens_subsp._spinescens	1	934336	1.07028e-06
Lathamus_discolor	1	942016	1.06155e-06
Leipoa_ocellata	1	995399	1.00462e-06
Litoria_olongburensis	1	999370	1.00063e-06
Burramys_parvus	1	1.10736e+06	9.03049e-07
Acanthophis_hawkei	1	1.14273e+06	8.75098e-07
Sminthopsis_psammophila	1	1.21475e+06	8.23216e-07
Nyctophilus_corbeni	1	1.25968e+06	7.9385e-07
Petrogale_concinna_canescens	1	1.30279e+06	7.67586e-07
Litoria_aurea	1	1.32749e+06	7.53302e-07
Tiliqua_adelaidensis	1	1.34637e+06	7.42738e-07
Manorina_melanotis	1	1.38943e+06	7.19717e-07
Geophaps_scripta_scripta	1	1.46141e+06	6.84273e-07
Poephila_cincta_cincta	1	1.48463e+06	6.7357e-07
Dasyurus_maculatus_gracilis	1	1.56529e+06	6.38859e-07
Grantiella_picta	1	1.595e+06	6.26959e-07
Calyptorhynchus_banksii_graptogyne	1	1.69008e+06	5.91687e-07
Pedionomus_torquatus	1	1.78369e+06	5.60636e-07
Eulamprus_tympanum_marnieae	1	1.86426e+06	5.36406e-07
Petrogale_lateralis_lateralis	1	1.95293e+06	5.12051e-07
Polytelis_swainsonii	1	2.17733e+06	4.59278e-07
Dasyurus_maculatus_maculatus_(SE_mainland_population)	1	2.32285e+06	4.30506e-07
Macrotis_lagotis	1	3.10602e+06	3.21955e-07
Dasyurus_maculatus_maculatus_(Tasmanian_population)	1	3.45393e+06	2.89526e-07
Gastrolobium_papilio	1	5.11095e+06	1.95658e-07
Lasiopetalum_pterocarpum	1	5.14399e+06	1.94402e-07
Polyphlebium_endlicherianum	1	5.14688e+06	1.94293e-07
Boronia_hemichiton	1	5.14689e+06	1.94292e-07
Acacia_chapmanii_subsp._australis	1	5.15555e+06	1.93966e-07
Andersonia_pinaster	1	5.1561e+06	1.93945e-07
Notelaea_ipsviciensis	1	5.169e+06	1.93461e-07
Euphrasia_sp._Bivouac_Bay_(W.R.Barker_7626_et_al.)	1	5.17308e+06	1.93309e-07
Commersonia_erythrogyna	1	5.17434e+06	1.93262e-07
Conostylis_setigera_subsp._dasys	1	5.20453e+06	1.9214e-07
Pterostylis_lepida	1	5.2052e+06	1.92116e-07
Acacia_recurvata	1	5.20661e+06	1.92064e-07
Allocasuarina_fibrosa	1	5.21632e+06	1.91706e-07
Grevillea_batrachioides	1	5.22488e+06	1.91392e-07
Calytrix_breviseta_subsp._breviseta	1	5.24056e+06	1.90819e-07
Banksia_vincentia	1	5.28603e+06	1.89178e-07
Epacris_limbata	1	6.27402e+06	1.59387e-07
Lomatia_tasmanica	1	6.27402e+06	1.59387e-07
Verticordia_fimbrilepis_subsp._australis	1	6.27415e+06	1.59384e-07
Isopogon_uncinatus	1	6.30626e+06	1.58573e-07
Adenanthos_eyrei	1	6.33719e+06	1.57799e-07
Eucalyptus_crispata	1	6.3372e+06	1.57798e-07
Chamelaucium_sp._Cataby_(G.J.Keighery_11009)	1	6.37976e+06	1.56746e-07
Synaphea_sp._Fairbridge_Farm_(D._Papenfus_696)	1	6.38632e+06	1.56585e-07
Grevillea_calliantha	1	6.42141e+06	1.55729e-07
Eucalyptus_dolorosa	1	7.09724e+06	1.409e-07
Eucalyptus_crenulata	1	7.11646e+06	1.40519e-07
Gastrolobium_appressum	1	7.16859e+06	1.39498e-07
Lambertia_orbifolia	1	7.16944e+06	1.39481e-07
Banksia_oligantha	1	7.18878e+06	1.39106e-07
Diospyros_mabacea	1	7.23121e+06	1.38289e-07
Grevillea_elongata	1	7.26083e+06	1.37725e-07
Eucalyptus_x_balanites	1	7.77588e+06	1.28603e-07
Lambertia_echinata_subsp._occidentalis	1	7.77589e+06	1.28603e-07
Ptilotus_pyramidatus	1	7.78643e+06	1.28429e-07
Hibbertia_puberula_subsp._glabrescens	1	7.81395e+06	1.27976e-07
Hibbertia_tenuis	1	7.81491e+06	1.27961e-07
Gardenia_actinocarpa	1	7.82121e+06	1.27858e-07
Spicospina_flammocaerulea	1	7.83088e+06	1.277e-07
Epacris_grandis	1	7.85459e+06	1.27314e-07
Gastrolobium_hamulosum	1	7.90646e+06	1.26479e-07
Chamelaucium_sp._Gingin_(N.G.Marchant_6)	1	7.99742e+06	1.2504e-07
Pultenaea_williamsoniana	1	8.31506e+06	1.20264e-07
Daviesia_speciosa	1	8.34216e+06	1.19873e-07
Philotheca_falcata	1	8.35499e+06	1.19689e-07
Synaphea_sp._Pinjarra_(R._Davis_6578)	1	8.3644e+06	1.19554e-07
Grevillea_christineae	1	8.4706e+06	1.18055e-07
Tetratheca_gunnii	1	8.49628e+06	1.17699e-07
Leucopogon_obtectus	1	8.82469e+06	1.13318e-07
Asterolasia_phebalioides	1	8.91337e+06	1.12191e-07
Pterostylis_bryophila	1	8.91431e+06	1.12179e-07
Endiandra_floydii	1	9.31801e+06	1.07319e-07
Andersonia_gracilis	1	9.36133e+06	1.06822e-07
Verticordia_fimbrilepis_subsp._fimbrilepis	1	9.36133e+06	1.06822e-07		715.444	5.50126e+08	0.524649

## Sheet: Costs
Specific Threat	COST PER KM2	2018 CPI	Notes	Reference	COST PER KM2	2018 CPI	Notes	Reference	COST PER KM2	2018 CPI	Notes	Reference	COST PER KM2	2018 CPI	Notes	Reference	COST PER KM2	2018 CPI	Notes	Reference	COST PER KM2	2018 CPI	Notes	Reference	COST PER KM2	2018 CPI	Notes	Reference	Lower	Median	Upper
Inappropraitewaterusechange	1.8	1.92	Hydrological management	Chades et al. 2015	1200	1246.77	Manage hydrology	Ponce Reyes et al 2016																					1.92	624.345	1246.77
Inappropraitefire	15.06	16.09	Fire management and research	Chades et al. 2015																									16.09	16.09	16.09
Fire	13.72	14.65	Fire management	Chades et al. 2015	500	519.49	Manage fire	Ponce Reyes et al 2016	115000	121008	Fire treatment	Lindenmayer et al. 2015																	14.65	519.49	121008
FireSuppression	13.72	14.65	Fire management	Chades et al. 2015	500	519.49	Manage fire	Ponce Reyes et al 2016																					14.65	267.07	519.49
Fragmentation	10000	12348.8	Tree planting $100/ha	House, A.P.N. et al., 2008. Agriculture, Ecosystems and Environment, 127, 153–165.	22.37	23.89	Habitat identification, protection and restoration	Chades et al. 2015	19100	19844.4	Protect remnant vegetation, establish key areas, restore	Ponce Reyes et al 2016	1000000	1.09469e+06	restoring habitat	Maggini et al. 2013	100000	105224	establishment cost for restoring	Carwardine et al. 2015	82768	82768	Seed, machinary, labor for woodland habitat	Ikin et al. 2018					23.89	51306.2	1.09469e+06
Collision	2500	3087.19	Fences along the road $2500km	House, A.P.N. et al., 2008. Agriculture, Ecosystems and Environment, 127, 153–165.	40000	45651	Fence per km	Carwardine etal. 2012	8.4	8.4	2.10 per km along river banks	Cattarino et al. 2018	10000	10000	10000/km, based on 1 side	Ikin et al. 2018													8.4	6543.59	45651
Habitatloss	10000	12348.8	Tree planting $100/ha	House, A.P.N. et al., 2008. Agriculture, Ecosystems and Environment, 127, 153–165.	22.37	23.89	Habitat identification, protection and restoration	Chades et al. 2015	19100	19844.4	Protect remnant vegetation, establish key areas, restore	Ponce Reyes et al 2016	1000000	1.09469e+06	restoring habitat	Maggini et al. 2013	100000	105224	establishment cost for restoring	Carwardine et al. 2015	82768	82768	Seed, machinary, labor for woodland habitat	Ikin et al. 2018					23.89	51306.2	1.09469e+06
LightPollution	10000	12348.8	Tree planting $100/ha	House, A.P.N. et al., 2008. Agriculture, Ecosystems and Environment, 127, 153–165.	22.37	23.89	Habitat identification, protection and restoration	Chades et al. 2015	19100	19844.4	Protect remnant vegetation, establish key areas, restore	Ponce Reyes et al 2016	1000000	1.09469e+06	restoring habitat	Maggini et al. 2013	100000	105224	establishment cost for restoring	Carwardine et al. 2015	82768	82768	Seed, machinary, labor for woodland habitat	Ikin et al. 2018					23.89	51306.2	1.09469e+06
Wastepollution	18200	18909.3	Managing pollution	Ponce Reyes et al 2016																									18909.3	18909.3	18909.3
FeralPigs	5200	5831.82	1080 baits is estimated to cost roughly $52 per hectare	Cooke 2012	2.19	2.34	Feral ungulate management	Chades et al. 2015	12700	13195	Manage pest animals	Ponce Reyes et al 2016	16.6667	17.32	Aerial baiting, shooting, monitoring, research	Firn et al. 2016	1.16	1.16	annual cost per km2 for aerial shooting of pigs	Cattarino et al. 2018									1.16	17.32	13195
YellowCrazyAnt	14200	19911.6	Total treatment costs approximately $142 per ha	Department of Environment and Heritage 2004a	12700	13195	Manage pest animals	Ponce Reyes et al 2016																					13195	16553.3	19911.6
Dogs	5200	5831.82	1080 baits is estimated to cost roughly $52 per hectare	Cooke 2012	10.99	12.54	Predator management	Carwardine et al. 2012	12700	13195	Manage pest animals	Ponce Reyes et al 2016	75	77.92	Trapping, baiting, research	Firn et al. 2016													12.54	2954.87	13195
FeralCats	5200	5831.82	1081 baits is estimated to cost roughly $52 per hectare	Cooke 2012	12.24	13.07	cat management and research	Chades et al. 2015	2.37	2.53	Cat management	Chades et al. 2015	12700	13195	Manage pest animals	Ponce Reyes et al 2016	30007.5	34246.8	Cat management and research	Carwardine et al. 2011	10.9856	12.54	Predator management	Carwardine et al. 2011	75	77.92	Trapping, baiting, research	Firn et al. 2016	2.53	77.92	34246.8
Wilddogs	5200	5831.82	1082 baits is estimated to cost roughly $52 per hectare	Cooke 2012	12700	13195	Manage pest animals	Ponce Reyes et al 2016	10.9856	12.54	Predator management	Carwardine et al. 2012	75	77.92	Trapping, baiting, research	Firn et al. 2016													12.54	2954.87	13195
Foxes	5200	5831.82	1083 baits is estimated to cost roughly $52 per hectare	Cooke 2012	12700	13195	Manage pest animals	Ponce Reyes et al 2016	10.9856	12.54	Predator management	Carwardine et al. 2012	75	77.92	Trapping, baiting, research	Firn et al. 2016													12.54	2954.87	13195
NoisyMiners	22.37	23.89	Habitat identification, protection and restoration	Chades et al. 2015	19100	19844.4	Protect remnant vegetation, establish key areas, restore	Ponce Reyes et al 2016																					23.89	9934.14	19844.4
Rabbits	5200	5831.82	1083 baits is estimated to cost roughly $52 per hectare	Cooke 2012	12700	13195	Manage pest animals	Ponce Reyes et al 2016	41.67	43.29	Management	Firn et al. 2016																	43.29	5831.82	13195
Goats	2.19	2.34	Feral ungulate management	Chades et al. 2015	12700	13195	Manage pest animals	Ponce Reyes et al 2016	25	25.97	Management	Firn et al. 2016																	2.34	25.97	13195
Chickens	12700	13195	Manage pest animals	Ponce Reyes et al 2016	10.99	12.54	Predator management	Carwardine et al. 2011																					12.54	6603.75	13195
ExoticRats	5200	5831.82	1083 baits is estimated to cost roughly $52 per hectare	Cooke 2012	12700	13195	Manage pest animals	Ponce Reyes et al 2016	10.99	12.54	Predator management	Carwardine et al. 2012	75	77.92	Trapping, baiting, research	Firn et al. 2016													12.54	2954.87	13195
GambaGrass	11.33	12.1	Weed management around key areas	Chades et al. 2015	1500	1558.46	Manage invasive plants	Ponce Reyes et al 2016	8.79	10.03	Weed management	Carwardine et al. 2012	115000	121008	Fire treatment of weeds	Lindenmayer et al. 2015	14500	15257.5	Spraying weeds	Lindenmayer et al. 2015									10.03	1558.46	121008
Canetoads	9.09	9.71	cane toad research and biosecurity	Chades et al. 2015	12700	13195	Manage pest animals	Ponce Reyes et al 2016	25	26.31	Research, trapping, protection	Firn et al. 2015																	9.71	26.31	13195
Invasivefireants	14200	19911.6	Total treatment costs approximately $142 per ha	Department of Environment and Heritage 2004a	12700	13195	Manage pest animals	Ponce Reyes et al 2016																					13195	16553.3	19911.6
Rootrotfungus	5000000	5.09557e+06	Vegetation destruction, herbicide treatment, phosphite treatment, fumigation (50,000 pr ha)	Commonweath Government 2017																									5.09557e+06	5.09557e+06	5.09557e+06
Housemouse	5200	5831.82	1083 baits is estimated to cost roughly $52 per hectare	Cooke 2012	12700	13195	Manage pest animals	Ponce Reyes et al 2016	10.99	12.54	Predator management	Carwardine et al. 2012	75	77.92	Trapping, baiting, research	Firn et al. 2016													12.54	2954.87	13195
Camels	2.19	2.34	Feral ungulate management	Chades et al. 2015	12700	13195	Manage pest animals	Ponce Reyes et al 2016	25	26.31	Research, trapping, protection	Firn et al. 2015																	2.34	26.31	13195
weeds	11.33	12.1	Weed management around key areas	Chades et al. 2015	1500	1558.46	Manage invasive plants	Ponce Reyes et al 2016	8.79	10.03	Weed management	Carwardine et al. 2012	115000	121008	Fire treatment of weeds	Lindenmayer et al. 2015	14500	15257.5	Spraying weeds	Lindenmayer et al. 2015	163700	186827	$1637 per ha for 90% weed removal	Januchowski-Hartley, Visconti, and Pressey 2011					10.03	8407.97	186827
Livestock	6.77	7.23	Domestic herbivore management	Chades et al. 2015	4100	4259.79	Manage grazing	Ponce Reyes et al 2016	8.4	8.4	2.10 per km of fence along river banks	Cattarino et al. 2018																	7.23	8.4	4259.79
OtherDisease	5000000	5.09557e+06	Vegetation destruction, herbicide treatment, phosphite treatment, fumigation (50,000 pr ha)	Commonweath Government 2017																									5.09557e+06	5.09557e+06	5.09557e+06
Herbicides	15	16.09	Fire management and research	Chades et al. 2015	115000	121008	Fire treatment	Lindenmayer et al. 2015																					16.09	60511.9	121008
Insects	12700	13195	Manage pest animals	Ponce Reyes et al 2016																									13195	13195	13195
Collectinghunting	5	5.34	Sanctuaries/enclosures	Chades et al. 2015	6148.42	6730.59	Managing a protected area	McCreless et al. 2013																					5.34	3367.97	6730.59
Salinity	2	2.14	Hydrological management	Chades et al. 2015																									2.14	2.14	2.14
Deer	2	2.14	Feral ungulate management	Chades et al. 2015	12700	13195	Manage pest animals	Ponce Reyes et al 2016																					2.14	6598.55	13195
PesticidePoisoning	15	16.02	Fire management and research	Chades et al. 2015	115000	121008	Fire treatment	Lindenmayer et al. 2015																					16.02	60511.8	121008
Humandistirbanceplaybackstramplingrecreationalactivities	10000	12348.8	Fences per 2500km. Calculated based on 4 sides, and lasting 10 years	House, A.P.N. et al., 2008. Agriculture, Ecosystems and Environment, 127, 153–165.	40000	40000	10000/km, based on 4 sides	Ikin et al. 2018	160000	182604	Fence per km, re-costed for 4 sides	Carwardine etal. 2011	8.4	8.4	2.10 per km along river banks	Cattarino et al. 2018													8.4	26174.4	182604
Lackoffood	10000	12348.8	Tree planting $100/ha	House, A.P.N. et al., 2008. Agriculture, Ecosystems and Environment, 127, 153–165.	22.3681	23.89	Habitat identification, protection and restoration	Chades et al. 2015	19100	19844.4	Protect remnant vegetation, establish key areas, restore	Ponce Reyes et al 2016	1000000	1.09469e+06	restoring habitat	Maggini et al. 2013	100000	105224	establishment cost for restoring	Carwardine et al. 2015									23.89	19844.4	1.09469e+06
Runoff	10000	12348.8	Tree planting $100/ha	House, A.P.N. et al., 2008. Agriculture, Ecosystems and Environment, 127, 153–165.	22.3681	23.89	Habitat identification, protection and restoration	Chades et al. 2015	19100	19844.4	Protect remnant vegetation, establish key areas, restore	Ponce Reyes et al 2016	1000000	1.09469e+06	restoring habitat	Maggini et al. 2013	100000	105224	establishment cost for restoring	Carwardine et al. 2015									23.89	19844.4	1.09469e+06
Honeybees	12700	13195	Manage pest animals	Ponce Reyes et al 2016																									13195	13195	13195
Lackofpollination	10000	12348.8	Tree planting $100/ha	House, A.P.N. et al., 2008. Agriculture, Ecosystems and Environment, 127, 153–165.	22.3681	23.89	Habitat identification, protection and restoration	Chades et al. 2015	19100	19844.4	Protect remnant vegetation, establish key areas, restore	Ponce Reyes et al 2016	1000000	1.09469e+06	restoring habitat	Maggini et al. 2013	100000	105224	establishment cost for restoring	Carwardine et al. 2015									23.89	19844.4	1.09469e+06
Otherinvasives	12700	13195	Manage pest animals	Ponce Reyes et al 2016																									13195	13195	13195
MyrtleRust	5000000	5.09557e+06	Vegetation destruction, herbicide treatment, phosphite treatment, fumigation (50,000 pr ha)	Commonweath Government 2017																									5.09557e+06	5.09557e+06	5.09557e+06
